# Supplementary material for: The sea lamprey Petromyzon marinus genome reveals the early origin of several chemosensory receptor families in the vertebrate lineage
Source: BMC Evol Biol. 2009 Jul 31;9:180. doi: 10.1186/1471-2148-9-180 (PMC2728731; doi:10.1186/1471-2148-9-180)
Supplement: Additional file 1 — Nucleic acid and peptide sequences of predicted intact single exon chemosensory receptors from the sea lamprey genome. Nucleotide and peptide sequences in FASTA format. [file 1471-2148-9-180-S1.txt]

>STIG_44993.TAAR325
ATGTCACCACCGCCGGACGTTCCAACTCTCCTTCCTCCTCGCAACCAAAC
GACAGACAACAACCGCTCGGCCACCGCCACCGCCGCCACCGCCGCCGCCA
CCTCAATGTCGCCGTCCGAGCGCCTGGTGGCCCTCTCCGTCATGACCACG
CTCATCGCGTGCACCATCGCGGGAAACCTCATGGTCATGGCGTTCATCGC
CTACTTCAGGCACCTGCAGACCCGCACCAACGCGCTCGCCCTGTCGCTGG
CCCTCGCCGACTTCCTCGTGGGCCTCCTCATCATGCCCTACAGCACCATG
CGCAGCGTCGACCGCTGCTGGCCCTACGGCGGCGGCGTCTTCTGCAGGGT
GCACACGTGGCTGGACTTCTCCCTCACCACCTCGTCCGTCGTCCACCTCT
GCTGCATCTCGTACGACCGATACGTGGCGGTGGCCGACCCGCTGCGCTAC
CCACAGCGGGTCACGCGGCGCGCCGTGGCCCTCCTCCTGCTCTGCTGCTG
GCTCAGCGTGCCCGTCTACTCGTGGCCCATCATGAGCGGCTGGTACAGCG
TCGGCGTGCCCGACGGCCCCGGCGCGTTCCCGGGCTGCCGGGAAGTTTGC
CCCGTGTCGGTGAACGCGACCTTCGGTCTGGCCAACATGCTGTGCGCCTA
CGCGGCGCCGATGCTCCTCATGTCGCTCACCTACGCCAAGATCTACCGGC
TCGCGAGGGCCCAGGCGCGCAAGATCGACGCCGCCACCGCGGGCCTCAGG
CGGCTGGGCCCAGCCGACGGGGCGGCCGACGACGGCGACGGCGGGCGGCG
GAAGGCGGCGATGAGGCGGGAGCACAACTCCACCAATACGCTGGGCGTCA
TGGTGGAAGTCAGCATACTCTGCTGGATGCCTTACTTCCACCCTCTCGCG
GCCACGGTGGCCTGCAGGGTGTTCGCGCCGGGCTTCCGCACTGCTGACCT
CTTCAACTACGACGGCTCGGAACGCTGA
>STIG_11722.V1R324
ATGAACACCGAGGCATTGCTCCTCGTCGTCATCCACAGCGTGATCACGGC
ATTCGGCGTGGTGGTGAACGCGCTGATCCTGGGGGTGATCGCCAACACGG
CGTGCGCCTACGAGTGCCTGCCTCCCTCCGACGCCATCCTCGTCAACCTG
GCGTTCGTCAACCTCCTCATCAGCTTGGTGCGCAACGGACCGCTCCTCTT
CTGGGACGCGGGCGTGCGCATGTCCCTGAGCGACGTCGGCTGCAAGCTGT
GCATGGGCGTCTGGGTGGTGACGCGCTCCGTGAGCGTGTGGACCACGCTG
ACGCTGAGCATGTTCCACTACCTGATGGTGAGCAGGCGTCACACGAGCGT
CAAGGGCAAGACGTCCGCCCTGCGCAACGCGGCGCTCACGCTGCTCTGCG
TGTGGGCCGCCAACGTGCTCTTCAGCCTGCCCGCGGTGGTCTTCTCCGGC
AACAGCGCGGGCAACTTCACCGAGCGGCTCATGCTGGTGAGTGGGACCGT
TCGCCCGCTGCTCGGCTGCGTGCTCCACTTCGCGAGCGCCCGCGAGGGCC
TCGCCTACACCACCGCGTCGATGATCATCAACGAGATCGTGCCCATCGTG
CTCATGGTGACGGTGAATATCAAGACGCTGCTCATCCTCCACCGGCACCG
GCGGCAACTGCACGTGGCCAGCCTCATGCCGTCGCGCGTCTCCACCGAGG
TGAAGGCGGCCAAGGTGATCATGGTGGTCGTGACCATATTCGTGATCTGC
TGGGGCATCCACGTGTTCGCGATCAACTACTACAACTACCGGCAGGACGA
CGACCTGGAGTGGCTCATCTCGCTCGCCAGGTTCTCCACCGCCATCAACA
TCAGCATGGGCCCGTTGATTCTCGTGGTGGGGCACGGCAAGCTGCGCTCG
CGAATCAAGCAATTTTTGCTATCGATCTTAATG
>STIG_14718.TAAR353
ATGGAAAATCGCACGGTGGGTCCTTACGACCACTGCATCGACTCCTTCTA
CCACCTCAACTGCAGTACACCCACGCTCTCTGTGCCAGAGCGCACCGCGG
CGCTCAGTGCCATCACCACTCTCATCCTCGCCACCATCCTGGGCAACCTC
CTCATCATCACGTCCATCGCCTACTTCAGGCAGCTGCAGACTCGCACCAA
CATTATGGCGCTATCTCTGGCCGTGGCCGACCTCCTGGTTGGTCTCACGG
TGATGCCCTACAGCATGATGAAGGCCGTGTACAAGTGCTGGTTCTACGGG
CAATTCTTTTGCAATCTGCAGTTCTTCCTGGACTATACGCTTACGAACTC
CTCCATCATACACCTGGGTTGCATCGCCTACGACCGCTACGTGGCCATCT
GCGACCCGCTCCGCTACCCGCAGAGGGTGACCAATCACACCGTGGTGATG
ATGCTGCTGATTTCGTGGTTCGGTCCTGCGCTCTTCTCCTCTCCCATCCT
CGTGAACTTCAACCTCGAGTGGTCACGTGGCATCATCGAGATAATCTCGT
GCCCGAACGAGTGCCTGTTCTTCGTGAGCACGTGGCTGGTCAGCCTAGTG
GGCGTCTGTCCGTACGTGCTCTCTCTACTCACCATGTCATACGTTTACGC
GAGAATTTACGTCGTGGCGCGCAGGCAAGGCCATCAGATCAGCTCGGTGA
GTCTACAGGTCCATGCTCAACAGCAGCAGCAACAACAGCAGGTGGAACAC
ACAAACTTTCGACAGAAGTCGACGGCGATGAAACGAGAGCACAGCGCAGC
CAAGACACTCGGAAGCATCATCGGGTTCTACCTGCTGTCCTGGCTGCCCT
TCTACATGGTGGTCTTATTCTTCCCCAATTTCCAAAACAGTTCGGCCGCG
GTGCGAATCACCACGTGGATCGGCTACATCAGCTCGGCCATCAACCCTGT
ACTCTACGCATCTCTAAACCGTCCGTTTCGCAGCGCGTTTGTCGCCTTGA
TCAGCTGCAAGGTGCTTTCCTTCAGTAGGGCCAGGACAATGGACCTGTCT
GGTGTGAAGTAG
>STIG_14718.TAAR345
ATGCCAGAAACGAACTCTACTTTGGGCAAATGCGCCGCGCCCTTTCTCCA
GTTAAACTGCACAGGCCCAGGCCTCGAGCCGACGAACCAGGCCTTCGTTC
TGTCCATTATCATCCTCCTCATCGTGGTCACCATCATTGGAAACCTCCTC
GTCGCTTGCGCAGTGCTCCGCTTCAGGCAGCTGCAGACGCGCACCAACGC
GGTGACGACATCGCTGGCAGTGGCCGACCTGATGGTGGGCGCCGTGATCA
TTCCCTGCAGCATGACACAGGAGGTCTATAGGTGCTGGTTCTTCGGACAG
ACCTTCTGCAGGATCCACTACTTCATGGACTATTGGTTCACCAATGCCTC
CATCCTCCACCTGGGCTGCATCGCCTTCGACCGCTACGTGGCCATCTGCG
ACCCTCTGCGCTACCAACAGCGGGTGACCAACCGCACGGTGGTGCTCATG
CTCCTGATGTGTTGGCTGTGCTCGGCGCTCTTCTCGGCGCCCATCCTCAT
CAGCTTGAGTGACGTTTTGTCACGCGGCGTCATGGAGAGAACGTCTTGCC
CGGACGAGTGCGTGTTCATCGTCAACTTCGGCCTGATGTTCATAATAGGC
ATTTGCCCCTATTTCTTGTCCCTCATCACCCTGTCCCTGGCGTACGCCAA
GATCTTCAGTGTGGCTCGCGTGCAGGCCAGTCAGATTCACGCTGCCGGTA
AGCACGGCGCTGACTCCTCTTCCTCCGCCTCCATTGTGGGGGACGCCAAC
AGTAAACGCACGTGGCTGGCCATGAAGCGCGAGCACAACGCGACCAAGAC
CCTGGGCATGATCATCGGCTTCTTCCTGCTGTCCTGGCTGCCCTTCTACA
TCATCAGCGTGGTGGACGTCATCATACACTACCAAATAGACGCTGTGATG
TGGGGGACGGTCACGTGGATTGGCTACTTCAGCTCGGCAGTCAACCCCAT
TCTATATGCTTCGTTCAACCGCCCATTCCGCAACGCATTTCGTGACATTG
TCAGCTGCAGGGCGTTCACTTCCCGGAGGGGCACGTAA
>STIG_16230.TAAR353
ATGGAAAACCGCACCGTGGGTCCATACGACCACTGCGTCGACTCCTTCTA
CCACCTCAACTGCAGCTCGCCCACGTTCTCCATGTCGGAGCGCACCGCGG
CGCTCAGCGCCATCACCACTCTCATCCTCGCCACCGTCCTGGGCAACCTC
CTCATCATCACGTCCATCGCCTACTTCAGGCAGCTGCAGACTCGCACCAA
CATTATGGCGCTATCTCTGGCCGTGGCCGACCTCCTGGTCGGTCTCACGG
TGATGCCCTACAGCATGATGAAGGCCGTGTACAAGTGCTGGTTCTACGGG
CAATTCTTCTGCAATCTGCAATACTTCCTCGACTACATGCTGACGAACTC
CTCCATCATGCACCTGGGTTGCATCGCCTACGACCGCTACGTGGCCATCT
GCGACCCGCTCCGCTACTCGCAGCGGGTGACCAATCACACCGTGGCGACG
ATGCTGCTGATCTCGTGGTTCGGTCCTGCGCTCTTCTCCTCTCCCATCCT
CGTGAACTTCAACCCCGAGTGGTCGCGCGGCATCATCGAGATCATCTCGT
GCCCGAACCAGTGCCTGTTCTTCGTGAGCACGTGGCTGGTCAGCGTGGTG
GGCGTCTGTCCGTACGTGCTCTCTCTACTCACAATGTCGTACGTTTACGC
GAGAATTTACGTCGTGGCGCGCAGGCAGGGCCGCCAGATCAGCTCGGTGA
GTCTACAGGTCCATGCCCAACAGCAGCAGCAGCAACAGCAGGTGGAACAC
ACAAACACTCGACAGAAGTGGACGGCGATGAAACGAGAGTACAGCGCGGC
CAAGACACTCGGCAGCATCATCGGGTTCTACTTGCTGTCCTGGCTGCCCT
TCTACATGGTGGTCTTGTTCTTCCCCAATTTCCAAAACAGTTCGGCCGCG
GTGCGAATCACCACGTGGATTGGCTACATCAGCTCGGCCATCAACCCCGT
GCTCTACGCGACTCTGAACCGTCCGTTTCGCAGCGCGTTTGTCGCCGTGA
TCAGCTGCAAGATGCTTTCCTCCACTCGGGCGAGGACAATGGACCTGTCC
GGGGTGAAGTAG
>STIG_12707.TAAR348
ATGTCATCTCACGCCAACACCACCTTGCCAGCGTGCGGGCTCACATTCTA
CGACTTCAACTGCAGCCGCGCGTCCGTCACATCATCATCGGAGCGCGCTC
AAGTGATGTCCCTCCTCCTCTCTATCAGCGCCATCACCATCGCGGGCAAC
CTCCTCACCATCACGTCCATCCTCTACTTCAGGCAGCTGCAGACTCGCAC
CAACATCCTGACGCTGTCTCTCGCCGTGGCGGACCTCCTGGTGGGCCTGC
TGATCATGCCCTTCAGCGTGATGCGCTCCGTGCACAACTGCTGGTTCTAC
GGTCGCGTCTTCTGCAGGGTCCACACGTGGCTCGACTACACCTTCTGCAC
GTCGTCCATCGTCCACCTCAGCTGCATCTCGTTCGACCGCTACGTGGCCA
TCAGTGACCCGCTGCGCTACGAGCAGCGCGTCACCAGAAGGGCGTGCGTC
CGCATGCTCGTGTGCTGCTGGCTCTGCCTGCTGGTCTACGGCCTCGCCTT
CATGATGGAGTGGAACCTGGTCGGCCTGGAGGAGGAGGTGGCGCACATTT
GTCCCGACGACTGCCCGGTACTGCTGAACCTGCCGTTCGCGATGGCCAAC
ACGATCTTCGCGTGCATCGTCCCCATGATGCTGATGACGCTGGCCTACGG
TAGGATTTATCAACTGGCCAGACAGCAGGCGAGGAAGATCACTTCCGCCG
CCGTGGGCTCGAACGCGGACTCCGCTAGGAGTTCGCTGAGACGCGAGCAC
AGCGCCACCATCACCATGGGCATCATCGTGGGCGTCTTCATCTCGCTCTG
GATACCGTACTTCGTGGTGTCGGTCACGGAGCCGATATTCGGCTACCATG
CGAGCTCCGTCACGTGGGAGGTCATCAACTGGTTCACGTACATCAACTCG
ACGGCGAATCCCATCCTGTTCGCCGCCTTCAACAGGCCCTTCCGTAACGC
CTTCTACCTCATCCTCTCGGGTCGAATGTTTGCGTCGAGCTGCAGAGGAG
TCGATCTGTTCGACGTCCTGCGGGCGCTTGCTAAAGCCCGCGGATAA
>STIG_9665.TAAR351
ATGATGGAAGCAAACTCTACTCTGGGCGAATGTCACGTGCCCTTCCTCGA
GTTCAACTGTACAGGCCCAGGTCTCGAGCCGACGGACCAGGCCTTGGTGC
TGTCCATTTTGATCCTCTTCATCGCGGCCACCATCATTGGTAACCTCCTC
ATCGTTTGCGCCGTGCTCCGCTTCAGGCAGCTGCAGACCCGCACCAACGC
GGTTACGACATCGCTGGCAGTGGCCGACCTGATGGTGGGCGCCGTGATCA
TTCCCTGCAGCATGACGCACGAGGTCTACAGGTGCTGGTTTTTCGGACAG
ACCTTCTGCAGGATCCACTACTTCATGGACTATTGGTTCACCAATGCCTC
CATCCTCCACCTGGGCTGCATCGCCTTCGACCGCTACGTGGCCATCTGCG
ACCCTCTGCGCTACCAACAGCGGGTGACCAACCACACGGTGGTGCTCATG
CTCCTGATGTGCTGGCTGTGCTCGGCGCTCTTCTCGGCGCCCATCCTCAT
CAGCTTGAGTGACGTTTTGTCAAACGGGGTCATGGATCGGACGTCTTGCC
CTGACGAGTGCGTGTTCATCGTCAACTTGGGCCTCACATTTCTCATCGGC
ATTTGCCCCTATTTCTTGTCCCTCTTCATCCTGTCCCTGGCGTACGCCAA
GATCTTCAGGGTGGCTCGCGTGCAGGCCAGTCAGATTCACGCTGCCGGTA
AGCACGGCGCTGACTCCTCTTCCTCCGCCTCCATTGTGGGGGACGCCAAC
AGTAAACGCACGTGGCTGGCCATGAAGCGCGAGCACAACGCGGCCAAGAC
CCTGGGCATGATCATCGGCTTCTTCCTGCTGTCCTGGCTGCCCTTCTACG
TCATCAGCGTGGTGGACGTCATCATAGACTACCAGACGAACGCTGTGCTC
CGGCGGACGGTCACGTGGGTTGGCTACTTCAGCTCGGCGGTCAACCCCGT
TCTGTATGCTTCGTTCAACCGCCCATTCCGCAACGCATTTCGTGACATTG
TCAGTTGCAGGGCCTTCGCAGTGGGGGCACGGAATAAGGACCTATTTGGA
TCGTAG
>STIG_7446.TAAR346
ATGGCACAGAGCGTGTTGAAACTGAATCTCACCAACCTTACCAACGTCTC
GTCTAACAGCTGTGTTCTCAACGCCTTCCAGCTGCTGTGCCCCCCGCCCG
AGATGTCCTACGCGAGCAGCGTTCTCGTGCAGACTGCGCTCGTCATCTGC
ATCGTGGCCATCGCTGTTGGCAACACGCTGGTCATCGCGTCCATCGCCTA
CTTCCGAGAGTTGCAGTCGCGCATGAACGTCTTCACGCTGTCCCTGGCGC
TCGCCGACTTCCTCGTGGGCGTCCTCATTATGCCCTTCAGCATGCTCAAG
ACCGTGCACAACTGCTGGTTCTTTGGCCGATGGTTCTGCAAGATTCACAC
GAGCCTCGACTACATCTTCTCCACGGCGTCCATCCTGCACCTCAGCTGCA
TCGCATACGACCGCTACAATGCCATCTGCCACCCGCTGTGCTACACGCAA
CGGGTGAACAGGGCCAAGGTGGTCGTGATGCTGGGCGGCTGCTGGGTGGC
TCCTGTCATCTACGTGGCGCCCATAATGCTCGGCTGGAACATCATCGGCA
TCGAGGAGGTAGTGGCGAGCATGACCTGCCCCGACAGCTGCGTCATGTTC
AAGAACACTACCTTTGTGCTTCTGGACACGGTGTGTGCCTTCATGGTGCC
CATGTCCATCATGGGGGTGGCGTATGGGAAGATCTACAAGGTCGCGCGCG
ATCAGTCGAGGAGGGTTCACTCGCAGCACCAACAGCAGGTGGATGGCAAC
GCCCTCAAGCGGGAGCACAATGCCACCAAGACACTGGGCCTCATCATGGG
GGCCTGCTGCGTGTGCTGGCTGCCATACTGCGTGGTGAGCCTGGTGGACG
TGTTCGTACACTTCCAGACAAGTGGGGTGGTGTGGAGCGTCGTCGCGTGG
CTGGGATACATCAACTCCGGCTTCAACCCCGTGCTCTACGGACTCTTTAA
CCGACCATTCCGTAGAGCATTCGCGATTGTCCTCAGCAAGAGGATTTTCA
CCTCGGACACAAGAAATGTGGATCTTTTCAGAGAAGATTAA
>STIG_6425.OR330A
ATGGCCACCAACGCCTCCTCAGACCTCTCCTTGTTCACGCCCGACCTCAT
CCTCATGGTGACCCCATTCCGAGAGCCACCCAGCGTGAAGTTCGCGGTGT
TCTTCTTCACCCTGGCCATGTTCACCGCGGCCCTCGTGGGCAACTGCCTC
CTGAGCCTCGTCATCCTTCGAGATCATCAGCTGCACAAGGCAATGTACGT
GCTCATGGCCGCGCTGTCGCTCACCGACATCATCTCGGCGCTCAGCATCC
TGCCCCGGTTCATGCAGAACGTCGCGTCCTTCAACTACATCAGCCTGCGC
GAGTGCATGGCACAGATGTTCTTCCTGCACCTGGCCATCAGAATGCAGAG
CTTCACCCTCACCATCATGTCCGTCGACCGCTACCTGGCCATTGGCTACC
CACTCAGGTACCACTCTCTCATGTCCTGCCGCACGGCCGTTGTGGCCTTT
ATGGTCGCGACTGCCTCGTGCGTTCTCATGTGCCTGGGCAACGTCGGTGT
CGTGGTCCCCCTCAACTACTGCAAGCCGCCGGTCATCGTCGCTCCGTACT
GCGACTACCTCGTGGTGCTGTTCCTGTCTTGCGGGGACTTGAGCGGTGCC
GTGGCCTACGTCCAAGCAACGCTGGCCATCACCATGGTGCTTCCTGTGTT
AGTGATAGTCCTCACGTACGTGCTCATCCTCTACGAGTGCCGCAAGCCAG
GCCTCCGCAGAGGCCAGCGGAAAGCGCTCAAGACTTGCGGCACCCACTTC
TTGGTCGTGGCTGTTTTCTTCGCCGCTATTTTCTTTTCGTTTGCAAGCGG
ACTCTCGTTCCTGAATTCGCTCCCCAGGCCGCTGCGCTACACACTCCAGA
CGGCGCAGTACGTGTTCCCGCCCGCGCTTAACCCGGTCATTTACGGCCTT
CGAACGGCAGAAATAAGGCGCAGTTTCATCAGACAGTTCCGTAGGAAGGT
GGTGGATGGAAAGTCGGAGAGTCTGGGGAACGCAGGTGACTGA
>STIG_6425.OR330B
ATGGCAACACACGCCTCTTCAAACGTCTCCTTGGTCATGACCGACCTCAT
CCTCATGGCGACCCCATTCCGAGAGCCGCCCGGCATCAAGTTCGCGGTGT
TCTTCTTCACCCTGGCCATGTTCACCGCGGCCCTCGTGGGCAACTGCCTC
CTGAGCCTCGTCATCCTTCGAGATCATCAGCTGCACAAGGCAATGTACGT
GCTCATGGCCGCGCTGTCGCTCACCGACATCATCTCGGCGCTCAGCATCC
TGCCCCGGTTCATGCAGAACGTCGCGTCCTTCAACTACATCAGCCTGCGC
GAGTGCATGGCACAGATGTTCTTCCTGCACCTGGCCATCAGAATGCAGAG
CTTCACCCTCACCATCATGTCCGTCGACCGCTACCTGGCCATTGGCTACC
CACTCAGGTACCACTCTCTCATGTCCTGCCGCACGGCCTTCGTCGCCTTC
ATGGCCACGATGGCCTCGTGCGTTCTCATGTGCCTGGGCAACTTCAGCGT
CGTGGTCCCCCTCAACTACTGCAAGCCGCCGGTCATCGTCGCTCCGTACT
GCGACTACCTCGTGGTGCTGTTCTTGTCATGCGGGGACGTGAGCGGTCCC
GTGGCCTATGCCCAAGCAACGCTGGTCATCATTATGGTGCTTCCCGCGTG
CATGATAGTCCTCATGTACGCGCTCATCCTCTACGAGTGCCGCAAGCCAG
GCCTCCGCAGCGGTCAGAGGAAAGCGCTGAAGACCTGCGGCACCCACTTC
TTGGTGGTCTCCATCTTCTTCTCCGCTATTTTCTTCTCGTATGCCAGCGG
CTTCTCGTTCCTGGATTCGCTCCCCAGGCCGCTGCACTACACCCTCCAGA
TGGCGCAGTACGTGTTCCCGCCCGTGCTGAACCCGGTCATCTACGGCCTC
CGAACGGCAGAAATTAGGCGCAGTTTCACCAGGCAGTTCCGTAGAAAGGT
GGTGGATGGACATGCAGGGAGTTCGGGGAATGCTGGGCACTGA
>STIG_6425.OR330C
ATGGCCACAAACGCCTCCTCAGACCTCTCCTTGTTCACGCCCGACCTCAT
CCTCATGGTGACCCCATTCCGAGAGCCTCCCAGCATCAAGTTCGCGGTGT
TCTTCTTCACCCTGGCCATGTTCACCGCGGCCATCGTGGGCAACTGCCTC
CTGAGCCTCGTCATCCTTCGAGATCATCAGCTGCACAAGGCAATGTACGT
GCTCATGGCCGCGCTGTCGCTCACCGACATCATGTCTGTGCTCAGCATCC
TGCCCCGGTTCATGCAGAACGTCGCGTCCTTCAACTACATCAGCCTGCGC
GAGTGCATGGCACAGATGTTCTTCCTGCACCTGGCCATCAGAATGCAGAG
CTTCACCCTCACCATCATGTCCGTCGACCGCTACCTGGCCATTGGCTACC
CACTCAGTTACCACTCGCTCATGTCCAGCCGCAAGGCCATTGGGACCTTC
GTCGTTGCAACAGCCGCGGCGGTCGCCACGTGCCTGGGCAACGTCGGCTT
CGTGGTCCCCCTGAACTTGTGCAAGCCGCCGGTGATCGTCGCTCCGTACT
GCGACTACCTCGTGGTGCTCTTCCTGTCTTGCGGGGATTTAAGCGGTCCG
AGGGCCTATATTCAAGCAGCGCTGGCCATCACCATGGTGCTTCCCGCGTG
CGCGATAGTCCTCACGTACGCGCTCATCCTCTACGAGTGCCGCAAGCCAG
GACTCCGCAGCGGCCAGAGGAAAGCGCTCAAGACTTGCGGCACCCACTTC
TTGGTGGTCTCCGTCTTCTTCGCCGCCATCTTCTTCTCGTTCGCCAGCGG
ATTCTCGTTCCTGGAGTCCCTCCCCAGGCCGCTGCGCTACGCACTCCAGA
CGGCGCAGTACGTGTTCCCGCCCGCGCTGAACCCGGTCATCTACGGCCTC
CGGACGGCGGAAATCCGGCGCAGTTTCTCCAGGCGGTTCCGTGGGAAGGT
GGTGGATGGAAAGGCGGAGAGATTGGGAGGCGTGGTGCACTGA
>STIG_14409.TAAR352
ATGCCGAACCACTCCGACCACGCAGCCTCCTCCACCTGCGTCTCCTTCAA
CCACCTCAACTGCACGGGGCCCTCCCTCCCGCCCCTGAGCCGCCACCTCG
TCCTCGCCCTCCTCCTCATCTTCATCGCCGCCACCATCCTGGGCAACCTC
CTCATCATCGCCGCCATCGCCTCCTTCCGGCAGCTGCAGACGCGTGCCAA
CGCGCTCGCCCTGTCGCTGGCCGTCTCCGACCTCCTCGTCGGGATCCTCT
GCATGCCCTCCTCGACTCTCAAGACCATATACAACTGCTGGTTCTTCCCC
GACGTCCTCTGCCACTGGCACTTCTTCGCCGACTACATGTTCACCACCGC
CTCCGTGCTGCACGTCACCTGCATCGCCTTCGACCGCTACGTGGCCATCA
GCGACCCTCTGCGCTACGCGGCGCGCGTCACTCCGCGCACGCTCGTGGCC
ATGCTCGCGTTCTGCTGGCTCGGCTCGGCGCTGGTGTCGTCGCCGATCCT
GCTCAGCCTGAGCGACCACGAGGCCCTGTCGGGCCCCACCATTCACAGGA
TCCTGTGCCCGAACGACTGCTTCTTCTACATCAGCATCGGCACCATGCTC
GTCATCGGCATGGGGCCCTACTTCGCGTCCATGCTCGTGGTCGTGGCGGT
GTACGCGCGGATCTACGCCGTCGCCCGGGGCCAGGCGAGGAGGATCGCCG
CGTCGGCGAGCGGCTCTCAGGTCCGCGGGCACGCCGAAGAGGCCGCCAAC
TCAGCGACCGTGAAGAACCTGAAGCGAGAACACAACGCCACCAAGACGCT
GGGGGCCATCATCTGCTCGTTCCTGCTCTCGTGGTTGCCCTTCTACATCA
TCACCATCGTCTCGATGTTCGTCAACGACATGTTCCTCTCGTACCGAGTC
ACCCTCTGGCTGGGCTACATCAGCTCCATCGTGAACCCCTTCCTCTACGC
CCTGCTCAACAGGCAGTTCCGATCCGCGTTCCGCACCCTTCTCAGCGTCA
AGGTCTTCTCCGTCCTGGGCAGCCGGGGCGACGATTTCATGGGGGTTAAG
AAATCCTGA
>STIG_5267.TAAR362
ATGAAGAAGAACCCTCTTGAGGAGCCTTTCAAAACCATCACTTTACCCTA
CATTGCTGGGATCACAAAAAAGATCTCCAAAATCTTGAATAAACACAAGA
TCCAGGTCCGTTTCAACACATTACATAAAATCCGTGATCTGGTTCCGTCT
GTAAAAGATGTGATTCCGGACATACAATACCCTGGTGTCTACAAACTAAG
TTGCCTCTGTGGTAGTAGTTACATCGGAGAAACCAAACGCCATATCTCGG
ACCGCATTCGTGAACATAAAGCAGACCTTAAACACGCAGACCTGCTCGTC
GGCTTGGTTGTCATGCCCTTTAGCATGATGCGCACAGTGCATAGTTGCTG
GTTTTATGGGAAATTATTCTGCAAGTTACATTGTTCATTGGATTACATTT
TCTCAACCGTATCCATCCTCCACCTAAGCTGCGTAGCGTTTGATCGTTAC
GTTGCAATATGCGACCCACTGCATTACACTTCAAGAGTAACCAACAATAC
CGTGGCGTTCATGTTAATTCTTTGCTGGACTTGTCCATTGGTATACTTTG
CTCCGTTCTTATTGAGCTGGAACATCATTGGCATAGAGGAAATGGTACAG
AGTCGTATCTGTGCAGATACCTGTGCCATCGTCAAGAATGTATGGTTTGC
CTATGTGGACACATGCTGCGCGTTTATAACTCCAATGGCAATAATGATAA
CGACGTATGTCAAGATCTATAGGGTGGCACGCAGGCAGGCACGGCAAGTC
AGTGCTGCCAGTGTTGCCCTGCAGTTAAACCGGGATGAGAGGCAGAACCA
GTGGGCCCTGATGAAGCGAGAGCACAACGCTACAAAGACCCTGGGTATCA
TCATGGGCGGTTTTCTGTTTTTTTGGTTACCAAATTTTGTAGCGAGTTTA
ATTGACCCAGTTAATGATTTTCAGACAGATCCTCTGGTTTGGAATATTGT
AGTGTGGCTTGGCTACATTAATTCTACGATAAACCCACTTTTGTATGCGT
CATTTAATCGCCCGTTCAGAAAAGCTTTTAAGATCATGTTTAGTTTGGAA
ATTACACATTTAAGCACAAGAAACAAAGACTTAGACTGA
>STIG_2594.TAAR358
ATGGCCGAGAACTCCAGCAGCAGTAGCAGCAGCAACAGCGGCAGCGGCGC
CGAGGGCTCGTCGGAGTGCGTGGTCTCCTATTACGGACTCAACTGCACCC
AGATGGACTTCTCTAAGAGCGAGAGCGCCCTGATCGTGGGCATCATGAGC
TTCTTCATCACCGTCACCATCATCAGCAACCTGCTCATCATCAGCGCCGT
CGTCTTCTTCCGGCAGCTGCAGACGCGAGCCAACGCGCTCGCACTGTCGC
TGGCCGTGTCCGACCTCCTCGTCGGGGTGGTCATCATGCCCCTCGCCATG
GTCAAGTCGGTCTACAAGTGCTGGTTCTACGCGCGGTGGCTCTGCAACGT
GCAGTTCTTCTGGGACTACTGGTTCACGACCGCGTCGGTGCTGCACCTGA
GCTGCATCGCCTACGACCGCTACGTGGCCATCTGCGACCCCCTGCGCTAT
GCACAGCGGGTGACGCGACGCACCCTGACGTTCATGCTCCTCTTCTGCTG
GATCGCCTCGGCCCTGCTGTCCACGCCGATCCTGCTCAGCATGAGCCCCA
CGCTGTCCAAGGGAAGGATCGAGACGGTGGGCTGCCCCGACGACTGCCGC
TTCCTCATCAGCGTGGGCATCCTCTTCACCATTGGCATGTGGCCCTACTT
CACGTCCGTGCTACTCATCATGCTCATGTACGGCCGCATTTATCGAGTTG
CGCGCGGCCAGGCGCGCAAGATCGCCGCGATGGACCGTACCTCGTCGGGC
CTCGGCGGCGGGGAGGAGGCCGGCAGAGTCGCGGCGAGTCGCTGGGCCAG
CATGAGACGGGAGCACAGCGCGACCAAGACGCTGGGCGCTATCATCGCTG
CCTTCATTATCTCTTGGCTGCCGTTCTACATCATCGCTGTCATATTCACG
ATGGACGAGAGCGTCCTCCTGGCTTACAAAGTGGCCGTGTGGATCGGCTA
CATGAACTCGGCCATAAATCCCATCCTGTATGCCACCTTCAACAAGCAGT
TTCGGCACGCGTTCAAGGAAATTCTGACCCTCAATGTGTTTTTGTCTCCG
GCGGACAGAAACAAGGAGATGCAATGA
>STIG_2594.TAAR340
ATGGAGAACACCACGAGCACCAGCGCATCCAAATGCGTGGTCTCCTACTA
CGGACTCAACTGCACGAAGATGGACTTCTCCAAGAGTGAGACTGCACTGA
TAGTGGGAATCATGAGCTTCTTCATCGCCACCACCATTCTCAGCAACCTC
CTCATCATCAGCGCCGTCGCCTTCTTCCGGCAGCTGCAGACGCGGACCAA
CACGCTCGCCCTGTCGCTGGCCGTGTCCGACCTCCTCGTCGGGGTGGTCA
TCATGCCCCTCGCCATGATCAAGTCGGTCTACAAGTGCTGGTTCTATGTG
CAATGGTTCTGCAACGTGCAGTTCTTCTGCGACTACTGGTTCACGACCGC
GTCAGTGCTGCACCTGAGCTGCATCGCCTACGACCGCTACGTGGCCATCT
GCGACCCCCTACGCTACGCACAGCGGGTGACGCGACGCACCCTGACGTTC
ATGCTCCTCTTCTGCTGGATCGCCTCGGCAATTATATCGACCCCGATTCT
TCTGAGCATGAGTCCCACGCTGGCGAAGGGACGGATCGAGATGGTAGGCT
GCCCGAATGACTGCCGCTTTCTCATCAGTGTGGGCATCCTGTTCACCATC
GGAATGGTGCCATACTTCACGTCTGTGCTGCTCATCATGCTCATGTACGG
CCGCATTTATCATGTGGCTCGTAGTCAGGCACGCAAGATCGGGACGCAGA
GCCACGGGCTTCCCGGGGTTTCCAGTGAGGCCACGAGTCGTTGGGCCAAC
ATGAAACGCGAGCACAACGCAACCAAGACACTGGGCTCTATCATTGCAGC
GTTCATAATTTCCTGGCTGCCATTCTATATCTTGGCCATAGTGTTCACCA
TGTACGAGGATATCTTTCTGCCCTACAAAATATCATTTTGGATCGGCTAC
ATGAACTCCACGATCAACCCCATCCTGTATGCCGTGTTCAACAAGCAGTT
CCGCCATGCGTTCAAGACAATGCTGAGCTTCAAGGTGTTTTCATCGACAG
CCAGGGACAAGGAGATGAATTGA
>STIG_2594.TAAR349
ATGCAGAACACCTCCTCCACCCCCCACGTCCAAACAGAGTGCGTGATTTT
CGCCGACTTCAACTGCACGGGACCAACCCAGGTTCGCGAGGTCCGCCTCG
TCCTTCTTGTCGTCTTCGCAATCTTCATCACGGCCACCATCCTCGGCAAC
CTGCTCATCATCACCGCCATTGCCTCCTTCACGAAGCTGCAGACGCACGC
CAACTTCCTGGCCCTCTCCCTGGCCGTGTCCGACCTGCTCGTGGGCGTCT
TCATCATGCCCCTGAGCATGATGAAGACCGTCTACGACTGCTGGTTCTAC
GCGTCCGTGCTGTGCAACGCGCACTACTTCCTGGACTACACCCTCACCAC
GGCCACCATCCTGCACATCACCTGCATTGCCTACGACCGCTACGTGGCCA
TCTGCGACCCGCTGCGCTACCCGACGCGCGTCACCGTCCGCACCATCGCG
GCGCTGCTGGTGCTCTGCTGGCTCGGCGCGGCGATCTTCTCCTCTCCCAT
CCTCCTGAGCTTCAGCCCGACGCTGTCACGCGGCAACATTGAGCGCGTCT
CGTGCCCCGACGACTGCGTGTTCTCCGTGAGCTTCGGCATCCTCGTCACC
ATCGGCATGGGCCCCTATTTCGCCTCCGTCCACGTGGTCTTGCTGATGTA
CGCCGTCATCTACCGCGTGGCGCGCAGGCAGTCACGCAAGGTGGCGGCCG
AGGCTGCCTCCTCGTCGGCGGTCGACTCGAGCGCCGTGAAGAACATGAAG
CGAGAGCACAGCGCGGCCAAGACCCTGGGTGCCATCATCGGCACGTTCAT
GCTGTCGTGGCTGCCCTACTACGTGGTGGCGATGATATCCTTCACCGTGG
ATGGCCTCTTCATTCCCTACCGAGTGGCTATGTGGATCGGCTACTGCAGT
TCGGCCATCAACCCGCTGCTCTACGCCTCGTTCAACCGCTCGTTCCGCAC
GGCCTTCCGCGACATCTTTCGCCTCCGCGTCTTCTCCGCAGTGGTCAGGA
GGGACGCAGGGCTCTCGGAGAGGAGCCACGGCCAGGCGACGACGCGCTGA
>STIG_9755.TAAR355B
ATGGACAACTCCACAACGGGCTCACCATGCTCCCTGCACTACGAGTACTA
CAACTGTACCGGGCCCAGTCTGTCCGAGGAGGACCGCGCCCTTACGCTGG
CCATCATCATCTTCTTCATCATAGCCACAATCCTCGGCAACCTCCTCATC
ATCGTAGCCATCGCCTTCTTCAGGCAGCTGCAGACGCACGCGAACACCCT
GGCGCTGTCGCTCGCTGTGTCCGACCTCCTCATCGGCTTGCTAATCATGC
CCTTCAGCATGATGCACGCCGTCTACGAGTGCTGGTTCTACGCCTCCTTC
TTCTGCCACCTGCACTACTTCCTCGACTACACGCTCACCACCTCCTCCAT
CATTCACCTGGGCTGCATCGCCTACGACCGCTACGTGGCCATCTGCGACC
CGCTCCGCTACCCGACGCGGGTCACGGACCGCACCGTCGCCGTGATGCTG
GCGCTCTGCTGGATCGGCGCGGCGATCTTCACCACCCCGACGTTGCTCAG
CCTGAGCCCCACGCTGTCTCGGGGCACGATCGAGCGAGGGGGTTGTCCGG
ACAGCTGCATGTTCACCGTAGACCTGGGGCTGCATTTCGCCTACGGCATG
TGCCCCTATTTCCTCTCAATGTTCATCATCCTCTTGATCTACTCCAAGAT
ATACCGCGTGGCCAGGAGGCAAGCACGGAGGGTCACAGCTGGCGTGCCCA
TACATGCGCAGAGGGTTGAGGTGGCCAACGGTGCTAGTTCTGGTGGTGGC
CGTGATGGTGACGAAGCGGCGAAGCGCTGGAAATCAACGATGAAACGAGA
GCACAACGCAGCCAAGACCCTGGGCAGCATCATCGGGTGCTTCATGCTGT
CGTGGCTACCATACTACATCCTGGTGATCGTGTTTCCCTTCTACAAGAAC
ACGTCCACCGCCTATGAGGTCGTGTGCTGGATCGGCTACATCAGCTCTAC
CGTCAACCCGATCCTCTACGCGTCCATCAATCGGCCGTTCCGAACGGCGT
TCGGTCGGATCTTGCGCCTGGACTTCTTCTCTGCAGAGGCCAGGCACCTG
GAGCTGTCCAAGCACTAG
>STIG_9755.TAAR355A
ATGGACAACTCCACTACGGGCTCGCTATGCTCCCTCCACTACGAGAACTA
CAACTGCACGGGGCCCAGTCTGTCCGAGGAGGACCGCATCCTCACGCTGG
CCATCATCATCTTCTTCATCATAGCCACCATCCTTGGCAACCTCCTCATC
ATCGTAGCCATCGCCTTCTTCAGGCAGCTGCAGACGCACGCGAACATCCT
GGCGCTGTCGCTTGCTGTGTCCGACTTCTTCATCGGCTTGCTAATCATGC
CCTTCCGCATGATGCACGCCGTCTACCAGTGCTGGTTCTACGCCTCCTTC
TTCTGCCACCTGCACTACTTCCTCGACTACACGCTCACCACCTCCTCCAT
CATCCACCTGAGCTGCATCGCCTACGACCGCTACGTGGCCATCTGCGATC
CACTGCGCTACCCGACCCGGGTCACGGACCGCACCGTGGCCGTGATGCTG
GCGCTCTGCTGGATCGGCGCGGCGATCTTCACCACCCCGGCGCTGCTCAG
CCTGAGCCCCACGCTGTCTCGGGGCACGATCGAGCGAGGAGGCTGTCCAG
ACAACTGCATGTTCATCGTGAACCTGGGGCTGCACTTCGCCTACGGCATG
TGCCCCTATTTCCTCTCAATGTTTATCATCCTGCTGATCTACTCCAAGAT
ATACCGCGTGGCCAGGAGGCAAGCTCGGAGGGTCACAGCTGACGTGCCCA
TGGAAGCACAAAGGACTGAGGTAGCGAATGGAGGTAGTTCTGGAGGCAGT
GGTGGTGGTGATGAAGCGGCGAAGCGGTGGAAATCAACGATGAAACGAGA
GCACAATGCCGCCAAGACCCTGGGCAGCATCATCGGGTGCTTCATGCTGT
CGTGGCTGCCCTACGACATCCTGGTGATCATATTTCCTTTCTACAAAAAC
ACGTCGGTTGCCTACGAGGTCGTGTGCTGGATCGGCTACATCAGCTCTAC
CGTCAACCCGATCCTCTACGCGTCCATCAACCGCCCGTTCCGAATGGCGT
TCGGTCGGATCTTGCGCCTGGACTTCTTCTCTGCAGAGGCCAGGCACCTG
GAGCTGTCCAAGCACTAG
>STIG_3721.TAAR351A
ATGCCTCTGCATAACGAGAGCTTCCCGTCCGTGCTGTGCGTCGTGACCTT
CGCGACTTTCAACTGCACCCCTTCGCAAATGACCAACGTGGAGCGCGCCT
TGCTCATGGGCGCCTTTACCATAGCCGTGGCCACGACCATCACTGGCAAC
ATGCTCACCATCTCCTCCATCCTCTACTTCAGGCAGCTGCAGACGCGCAC
CAACGTGCTCGCCCTCTCGCTGGCCCTGGCCGACCTCCTCGTGGGCCTGC
TGGTGATGCCCTTCGCGTCCACCCGCACCGCCTACGGCTGCTGGTTCTAT
GGCAGGACGTTCTGCAAGGTGCACACGTGGTTCGACTACACGCTGTGCAC
CTCGTCGATCCTCAACCTCATGTGCATATCCCTCGAGCGTTACGTGGCCA
TCTGCGACCCCCTGCGCTACGCGCGGCGGGTCACCGGCGCCACCCTCGTC
GCGATGCTCGTGCTGTGCTGGAGCGGGGTCGTGGCGTACGGCCTCGCCTA
CCTCCTCGAGTGGAACATCGCGGGCATCGAGGACTCTGTGCAACAGACCA
CGTGCCCCGACAACTGCCCCGTCTTCATGAACGTGCAGTTCGCGTTGACC
AACACGCTGTGCGCCTACGTCACCCCGATGCTGCTCATGCTAGCTGCGTA
CGCCAATGTGTACGCGATGGCTCGGGCCCAGGCGAGAAAGATCAGCATCG
CGATGCTCCAGGCGCGATCGGCCGACGCGGCGGTGCGCAGCCGGTGGAGC
GCCATGAAGCGAGAGCACAGCGCCACCAAGACGCTGGGAATCATCATGGG
GGCGTTCGTCGTTTTCTGGGTCCCCTTCTTCGTCGTCGCCGCCTCTGAGC
CATTGCTCGGCTACGCGTCCGACCCAGTGGTGTGGGAAGTGGCCAACTGG
TTCACCTACATCAACTCCACAATGAACCCCATCCTCTTCGCGGCGTTCAA
TCGCTCGTTCCGCAACGCGTTCTATCTGATCGTGAGCGGCAAGATCATGC
GTGGCAGCTACAGAGGGACGGATCTGTTCAGCTTCAATGGCTCTGGGAAA
TGA
>STIG_3721.TAAR351B
ATGAACGAGTCGGGTAGTATTGACTCATCGAGGCGGTGTGTGTGGACCTT
CCACCAAGTCAGCTGCACGTCCAGCGACCTCTCGGCAGCGGAGCGAGCCA
CCCTCCTCGCCATCCTCCTCTCCATCAGCGCCATCACCATCGCGGGCAAC
ATCCTCACCATAGCCTCCATCCTCTACTTCAGGCAGCTGCAGACTCGCCC
CAACGTCCTGACACTGTCTCTCGCCGTGGCGGACCTCCTGGTGGGCCTGC
TGATCATGCCCTTCAACGCGATGAGCTCCATGCACAACTGCTTGTTCTAC
GGTCGCGTCTCGTGCAGGGTCCACACGTGGCTCGACTACATCTTCTGCAC
GTCGTCCATCGTCCACCTCAGCTGCATCTCGTTCGACCGCTACGTGGCCA
TCAGCGACCCGCTGCGCTACAGCGACAGTGTCACGCACGCGGCACTGGCG
GCGATGCTCGCCCTGTCCTGGTTCAGCTTCCCGATAGACGGCCTCGTCTT
CATGATGCAGTGGAACCTGGTCGGGCTAGAGGAGGAGACAAGACGGAGCT
GTCCCGACGACTGCGAGGTGATCCTCAATCTGCCCTATGCCGTTGCCATC
ACCACGTGCGCCTTTGTGTTGACTATGCTCCTCATGGCGCTCGCGTATGA
CCGCATCTACCGCCTGGCCCGGGTGCAGTCGCGCGAGATCAACAGCCTGG
GAGCGCAGGTGCAGAAGGCGAGCAGCGACGGGGAATGCCTAAGTAAGTGG
AATGCCATGAAGCGGGACCACAACGCCACCATTACGCTGGGCATCATCAT
CGGGATATTCATCGTGATCTGGATGCCCTATTTCGTGGTCTCGGCCACGG
AGCCAATGGTCGGCTACCAGGCGGGCCCCGTGGCCTGGGAGGTCATCAAC
TGGTTCACGTACCTCAACTCGATGGCGAACCCCATCCTGTTCGCGGCCTT
CAACATGTCCTACCGCTGGGCCTTTCGCCTGCTCGTCATGTGCAGCGCCT
TCCGGCCGGGGATCCGAGGCGTGGATCTGTTTAACTTCATGGAGAGGCCA
GCGTGA
>STIG_3721.TAAR365
ATGGAAACACTGAACGAGTCCATCAGAAACAGTTCATTGCTGTGCGTGGA
GGCCTTCCACAACTTCCACTGCACGTACAACGACGTCTCGGAGGCCGAGC
GAGCCATCCTCATCGCCATCATCATCCCGGCCATCGCCATCACCATTTTC
GGAAACCTCCTCACTGTCGTATCAATCCTCTACTTCAGGCAACTGCAGAC
TCGCACCAATGTCCTGACGCTGTTTCTCGCCGTGGCGGACCTCCTGGTGG
GCCTGCTGATCATGCCCTTCAGCGCGATGCGCTCCGTGTACAACTGCTGG
TTCTACGGGTGGACCTTCTGCAAGATACACTCGTGGTTCGACTACACACT
TTGCACTCTGTCCGTGCTGCTGCTCAGCTGCATCTCGTTCGACCGCTACG
TGGCCATCAGCGACCCGTTGCGCTACCACCAGCGCATCACCAACAGGACG
TGTGCCCTCATGCTCCTCTTCTGCTGGCTCTGCCTCCCGTTCTACGGCCT
CGTCTTCATGCTGGAGTGGAACCTGGTCGGGCTGGAGGAGGAGTTAGCGC
AGATTTGTCCTGACGACTGCCCGGTGCTGCTGAACCTGCCGTTCGCGATG
GCCAACACGATTTTCGGCTGCGTCGTCCCTATGATCCTGATGACGCTGGC
CTACGGCAGGATTTATCAGCTGGCCAGACAGCAGGCGAGGAAAATTACCT
CCACTGCCATGGGCTCGAACGTGGACTCCGCCAGGAGTTCGCTGAGACGC
GAGCACAGTGCCACCATCACCATGGGCATCATCGTGGGCGTCTTCATCTC
GCTCTGGATGCCGTACTTCGTGGTGTCGACAACGGAGTCGATTTTCGGAT
ACCAGGCAAGCTCGTTGGCGTGGGAGTTCATCAACTGGTTCACGTACATC
AACTCAACGGTGAATCCCATCCTCTTCGCGGCCTTCAACAGGCCCTTCCG
TAACGCCTTCTACCTCATCCTCTCTGGTCGAATTTTCTCCTCGAGCTACA
GAGGAGTCGATCTGTTCAACGTCCAACATGGGTCGAAAGTCAACCAAGGT
GCCAAGAGGTGTGTTTCTACGCTCATCAGCAAGGAGTCAGATAGGTGA
>STIG_28657.TAAR352
ATGTTGCAAGAAACGGTTCACAAAGTGGTGACTTGCAACGTTTCCTTCTA
CAACCTCAACTGCACCCTGTCCGAGCTGACCCAGCCGGAACGCGTGGCCT
TGATTTGCGTTTTTACCATCATCATCACCATCACGGTGGTGGGCAACATC
CTCACCATCGTCTCCATACTCTACTTCAGGCAGCTGCAGACTCGCACCAA
CGTGCTCGCCCTTTCGCTGGCCCTCGCCGATTTCCTGGTGGGCTGCCTCA
TCATGCCCTTCTCTGTGATGCGCACAGCCTACAGCTGCTGGTTCTATGGC
CAGCTGATGTGCCGCATCCACACGTGGCTCGACTATACCTTCACCACGTG
CTCCATCTTCAACCTGGCGTGCATCTCCATTGATCGCTATGTGGCCATCA
GCGACCCGCTGCGCTACAATCAACGCGTGACCTGCAGGACGCTGGTGGTG
ATGCTCACCATCTGCTGGAGCAACATCATCCCGTACGGTGTCTCCTACAT
GCTGAAGCTCAACATCAAAGGCATCGAGAGCGTGGTCGCCGCCAAGAGCT
GCCCGGACAACTGCGCTGTGTTCATGAACGTCCCGTTTGGACTCGCCAAC
TCCATGGGCGCCTACATGCTGCCTATGCTGTTCATCATGGCGGCATACTC
CAGGATTTACATGATGGCTCGGAATCAGGCGAAGAAGATCAGCTCGCTGG
GAGACCAGGTCCGGGCGAGCAACACAAGCGACTTAACCATGCAGAGCAGG
TGGAACGCCATGAAGAGGGATCACAACGCCACCAAGACCCTGGGCATGAT
CATGGTGGTGCTGTTTATCGTGTGGCTGCCCTTCATCGTGGTGGTGGCCA
TGGAGCCGGTGATCGGCTACAAGATGGACCCGACGGTGTGGGACGTGGCC
AACTGGTTTACCTACTTCAACTCCACGATGAACCCCATTCTCTTTGCATC
CTTCAACAACTCATTCCGAAGTGCATTCTATCTGATCATGAGCGGCAAGA
TCCTGCGCGGCAGCTACAGAGGGACGGATCTATTCAACTTTAAGAGGTCA
GAAAAGTAA
>STIG_15153.TAAR369
ATGTCACCACCGCCGGACGTTCCAACTCTCCTTCCTCCTCGCAACCAAAC
GACAGATGACAACCGCTCGGCCACCGCCACCGCCGCCACCGCCGCCGCCA
CCTCAATGTCGCCGTCCGAGCGCCTGGTGGCCCTCTCCGTCATGACCACG
CTCATCGCGTGCACCATCGCGGGAAACCTCATGGTCATGGCGTTCATCGC
CTACTTCAGGCACCTGCAGACCCGCACCAACGCGCTCGCCCTGTCGCTGG
CCCTCGCCGACTTCCTCGTGGGCCTCCTCATCATGCCCTACAGCACCATG
CGCAGCGTCGACCGCTGCTGGCCCTACGGCGGCGGCGTCTTCTGCAGGGT
GCACACGTGGCTGGACTTCTCCCTCACCACCTCGTCCGTCGTCCACCTCT
GCTGCATCTCGTACGACCGATACGTGGCGGTGGCCGACCCGCTGCGCTAC
CCACAGCGGGTCACGCGGCGCGCCGTGGCCCTCCTCCTGCTCTGCTGCTG
GCTCAGCGTGCCCGTCTACTCGTGGCCCATCATGAGCGGCTGGTACAGCG
TCGGCGTGCCCGACGGCCCCGGCGCGTTCCCGGGCTGCCGGGAAGTTTGC
CCCGTGTCGGTGAACGCGACCTTCGGTCTGGCCAACATGCTGTGCGCCTA
CGCGGCGCCGATGCTCCTCATGTCGCTCACCTACGCCAAGATCTACCGGC
TCGCGAGGGCCCAGGCGCGCAAGATCGACGCCGCCACCGCGGGCCTCAGG
CGGCTGGGCCCAGCCGACGGGGCGGCCGACGACGGCGACGGCGGGCGGTG
GAAGGCGGCGATGAGGCGGGAGCACAACGCCACCAAGACGCTGGGCGTCA
TCGCGGGCGTCTTCGTCCTCTGCTGGGTGCCTTACTTCGTCCTCTCGGCC
AGCGACTCGCTGCTGGACGACGCGACGAGACGCGCCGCGGCCGACATCTC
CAACTGGCTCACGTACGTCAACTCGACGCTCAACCCGGTGCTCGTCGTCG
CCCTCAACCGCTCCTTCCGCAACGCGTTCAGGGCCACGGTGGCCTGCAGG
GTGTTCGCGCCGGGCTTCCGCACTGCTGACCTCTTCAACTACGACGGCTC
GGAACGCTGA
>STIG_15153.TAAR353
ATGTACAACAACACCAGCAATCCCTGCGCGGCGCTCTATCACGGATACAA
CTGCACGGGTCCCAGCCTACCGCCGACGAATCTCTGCGCCGTGGTGGTCC
TGCTGTCCTCGTTCATCGCGGCCACGGTGCTGGGCAACCTTCTCATCATC
TGCTCCATCGCATTCTTCAAGCAGCTGCAGACCTTCCCGACGACGCTCGC
GCTGTCCCTGGCGCTCTCCGACTTTCTCGTGGGTCTGGTCATCATGCCGT
TCGCCGTCATGAAGACCGCCTACCGCTGCTGGTTCTGCGCCAGCGCCTTC
TGCAACGCGCACCACTTCCTCGACTACATGTTCACCAACTCGTCCATCTT
CCACATCACCTGCATCGCCTTCGAGCGCTACGTCGCCATCAGCGACCCCC
TGCGCTACCGCGCCAGGGTCACCAGGAAGACGATGGCGGCGATGCTGCTG
CTGTGTTGGCTCGGATCGGCGCTCTTCTCGTCGCCCAGCCTCGTGAGCTT
GATGAGCAAGTCCGCGTCCGGGGGGCTCATCCAACGGGTCCGCTGCCCCA
ACGACTGCGTGTTCTCCGTCTACATCGGCATCCAGGCGGTGATCGGCATC
TCGCCTTATTTCATTTCCCTCGTCGTCATCGTCCTGGTGTACGGCAGGAT
CTACTCCATCGCCAGGAGGCAGGCGCAGAAGATCAACTCGGAGGGGTCGA
GACGCAGGGGGCAGGATGCGGCGGCGGCGTCGGCGGCGTGCACCGACGCC
CTGCATAAGTGGAAGGCCATGAGGAGGGAGCACAACGCCACCAAGACGTT
GGGAGTCATCATCTTTTTCTTCCTGCTGTCCTGGCTGCCCTACAACGTGA
CGGTCATCGTCTTCGAGTTTGTTGCTTACGCCTCGGACGTGTACCAGGTC
ACGCTGTGGATCGGCTACATCAGCTCGGCGTTCAACCCCATCCTCTACGC
GTGCTTCAACCGTCCCTTCAGAACCGCCTTCCACAGAATATTGCGCCTGA
AAGTCTTCACGTTGGCCGACCGGGATTTCGCATTTTCCACCGCTCAGGAT
GGAGGACACTGA
>STIG_15712.TAAR345
ATGGCCAACCTCACGGACACGCACGCCAGCGCTGGTTGCATCCTCTACAT
GGACGCCTTCAACTGTACGGGTCCCACCATGCCCCTGCCCGCTCGCTCCG
CAAGCCTGGCCGTCATCTCCTTGTTCGTGGTGACCACTGTCCTGGGCAAC
CTGCTCATCATAAGCACCATCGCCTTCTTCAAGCAGCTCCAGACGTCCAC
CAACGTCCTCGCTCTCTCCTTGGCCGTCACCGACTTCCTCATCGGCCTGA
TCATCATGCCGATGGCCATGACCAAGGAAATGTTCAACTGCTGGTTCTAC
GGCGACGTGTTCTGCAATGTGCACTTCTTCATCGACTACATGCTCACCAA
CTGCTCCATGCTCCACCTGGGCAGCATCGCGCTCCAAAGGTACGTGGCCA
TCAGCGATCCCCTGCACTACGCGACCAGGATGACCAGGAGATCGTTGGCG
GCGATCATTGGCTTCTGTTGGCTCGGCTCGGCCGTCTTCTCGTCGCCCAT
CCTGCTCAGCTTCAGCTCCGCGCTTTCGGAGCAGACGGTTGCGAGGAAAT
CCTGCGCGGACAACTGCCTCTTCTACGTGCATATGGGCATCATGTTCGTC
GTCGGCTACTGTCCCTACTTCGCTTCTCTCCTGGTCATCGTGTGCGTCTA
CGCCAAAATCTACAGGATCGCGCGCAATCAGATGCGGAAGATCAGATTGG
TGGCCTGCAAGGTGGAAGAGACGACGCTCCAGGTGATCAAACGGGAGCAC
AATGCCACGAAAACTCTAGGGGTCATCATATTTTTCTTCCTCGTTTCGTG
GCTCCCGTACTACCTCATCGTCCTGTCGTCCATGGCCGTCAAGAACACGA
TGTCTGTGTACAGGGTGGCCCTCTGGGCCGGTTACATCAGCTCCGCTTTC
AACCCGCTGCTGTACGCATCCTTCAATCTGCACTTCCGCAACGCGTTCAA
GATGATGCTGAGTTGCAAAATATTTGCGCCCGGAGCGCGACACACCAACT
TAAATTACCTCAACAAGGCAACAAATGATCATAACTAA
>STIG_1853.TAAR349A
ATGACTTATTCCTCTTCGAACAACACCACCGGCCACTGCGTAGAGTTATT
TGAAAATCAAATTTGCTCCAAACCCAAACTCTCCTACGAGGATCGTATCG
TGGCAATGGCCGTGCTGTCTTTTTTCATCTCGGCCACGATATTCGGCAAC
TGCCTCATCATCACCGCCATCGCCTTCTTCAGGCAACTGCAGACAAACAC
CAACGCTCTCGCGCTGTCGCTCGCCGTGTCCGACCTCCTGGTGGGGGCCA
TCATCATGCCGTTCAGTGTAAATCGCTCCGTGTATCAGTGCTGGTTTCAT
GGACGCGTCTTCTGCAAGGTTCATTTCTTCCTCGATTACGCAATCTGCAA
CGCGTCCATCCTCTGCCTGGGCTGCATCGCCTTCGACCGCCACGTGGCCA
TCTGCGACCCGCTGCGCTACGCTCAGCGCGTGACCAGGGGGACGCTGGCG
TCCATGATAGTGCTCATCTGGGTGGGTGCCGCTCTCCTCTCGGCACCCAT
TCTGCTCAGTCTTAGTGAAACGTGGGCCAAGGGAATAATAGAGATCACGG
GTTGTCCCGACGGCTGCCACTTCGCCGTTCACGTCATCTTGACGCTCGTC
GTGGGCATCCTGCCCTATTTCATCATCATGCTGCTCATGCTGCTGGTGTA
CGGTCGGATCTACGGCGTGGCGCGCAGGCAGTCGCGTCAGATCAACAACT
CCAGAGGCTCGAGGGCGAGCGACGCCGACAGCAGGAGCAAGTGGGTGGCC
ATGAGACGCGAGCACAGCGCCACGCTCACCCTGGGCATGATCGTGGGCTT
CTACCTCGTCTCCTGGTTGCCCTACTTCACGGCGAGCGTCCTGGAAATGG
CATTCGGCATCTCGACCAGTGCGCTCGTGTGGGCGACGGTGACTTGGTTT
GGTTACGCCAATTCTGTGGTCAACCCGATCCTCTACGCAACATTCAACCG
CCCGTTCCGCACCGCGTTCCGCATCATCTTCAGCAGCGAGATGTTCGCCC
CTGGGGCCAGAGGCGCTGACCTGCACGGTTTGAAGGTGGCAGGTGGCTGA
>STIG_1853.TAAR349B
ATGACTTATACCTCCTCGAACAACACCACCGGTCACTGTGTGGAGTCATT
TGAAAATCTCATTTGCTCCAAACCCAAACTCTCCGACAAGGATCGCATCG
CGGCAATGGCCGTGCTGTCCTTCTTAATCTCGGCCACGATATTCGGCAAC
TGCCTCATCATCACCACCATCGCCTTCTTCAGGCAACTGCAGACAAACAC
CAACACTCTCGCGCTGTCGCTCGCCGTGTCCGACCTCCTGGTGGGGGCCA
TCGTCATGCCGTTCAGCGCCTCGCGATCCATCCACCAGTGCTGGTTCCAT
GGACGCACCTTCTGCCGGGTCCACTACTACCTCGACTACACCTTCTGCAA
CGCGTCCATCCTCTGCCTGGGCTGCATCGCCTTCGACCGCCACGTGGCCA
TCTGCGACCCGCTGCGCTACGCTCAGCGCGTGACCAGGGGGACGCTGGCG
TCCATGCTGGCGCTCATCTGGGTGGGTGCCGCTCTCCTCTCGGCGCCCAC
GCTGGTGAGCCTCGACGAGGCGTGGGCCCGGGGACTCATGGAGATCGCGG
GCTGTCCCGACGGCTGCCACTTCGCCGTGCACGTGGGCCTGACGCTCGTC
GTGGGCATCCTGCCCTATTTCATCATCATGCTGCTCATGCTGCTGGTGTA
CGGTCGGATCTACGGCGTGGCGCGCAGGCAGTCGCGTCAGATCAACAACT
CCAGAGGCTCGAGGGCGAGCGACGCCGACAGCAGGAGCAAGTGGGTGGCC
ATGAGACGCGAGCACAGCGCCACGCTCACCCTGGGCATGATCGTGGGCTT
CTACCTCGTCTCCTGGTTGCCCTACTTCACGGCGAGCGTCCTGGAAATGG
CATTCGGCGTCACGGCCAGCGCACTCGTGTGGGCGACGGTGATCTGGTTT
GGTTACGCCAATTCTGTGGTCAACCCGATCCTCTACGCCACGTTCAACCG
CCCGTTCCGCACCGCCTTCCGCATCATCTTCAGCAGCGAGTTGTTCGCCC
CTGGGGCCAGAGACGCTGACCTGCACGGTCTGAAGGTGACAGGTGGCTGA
>STIG_6636.TAAR354
ATGGACAACTCCACAACGGGCTCACCATGTTCCCTGCACTACGAGTACTA
CAACTGTACCGGGCCCAGCCTGTCTGAAGAGGAACGCACCCTCACCCTGG
CCATCATCATCTTCTTCATCATAGCCACCATCCTCGGCAACCTCCTCATC
ATCGTAGCCATCGGCTTCTTCAGGCAGCTGCAGACGCACGCAAACATCCT
GGCGCTGTCGCTCGCCGTGTCTGACCTCCTCATCGGCTTGCTCATCATGC
CCTTCAGCATGATGCACGCCGTCTACGAGTGTTGGTTCTATGCCTCCTTC
TTCTGCCACCTGCACTACTTCCTCGACTACACGCTCACCACCTCCTCCAC
CATCCACCTGGGCTGCATCGCCTACGACCGCTACGTGGCCATCTGCGATC
CACTGCGCTACCCGACGCGGGTCACGGACCGCACCGTGGCCGTGATGCTG
GCGCTCTGCTGGCTCGGCGCTGCGATCTTAACCACCCCGACGCTGTTCAG
CCTGAGCCCCACGCTGTCTCGGGGCACAATCGAGCGAGGAGGCTGTCCAG
ACAGCTGCATGTTCACCGTAGACGTGGGGCTGCACTTCGCCTACGGCATG
TGCCCCTATTTCCTCGCAATGTTCATCATCCTGCTGATCTACGCCAGGAT
ATACCGCGTGGCTAGGAGGCAAGCACGGAGGGTCACAGCTGGCATGCCCA
TACATTCGCAGAGGGGCGAGGTGGCCAACGGTGGTAGTTCTGGTGGTAGT
GATGGCGATGAAGCGGCCAGGCGCTGGAAATTAACAATGAAACGAGAGCA
CAACGCTGCCAAGACACTGGGCAGCATCATTGCCTGCTTCATGCTTTCGT
GGCTACCCTATGACATCATGGTGATGGTGTTTCCTTTCTACAAGAACACG
TCTGCTGTCTACGAGGTCATGTCCTGGATTGGCTACATTAGCTCCACCAT
CAACCCGATCCTCTACGCGTCCATCAATCGGCCATTCCGAATAGCGTTCG
GTCGGATCTTGTACCTGGATGTGTTCTCCTCGGAGGCCAGGCACCTGGAG
CTGTTCCAGCATTAG
>STIG_17331.TAAR351
ATGGATAACTCCTCGCTCGCCTCGTCGCCCAGCTGCGTCATCTCCTTCTC
CAACCTCAACTGCACGCCGACCTCGCTGAATTCCAAGCACGACCGTGCCG
TCGCGGTGTTCACCATTAGCTTATTCATCGCCGTCACCATCCTCAGCAAC
CTGCTCATCGTCAGCGCCGTCGCCCTATTCAGGCAGCTGCAGACGCGGGC
CAACGCCCTCGCCCTGTCGCTGGCCGTGTCCGACCTCCTGGTCGGGGTGG
TCATCATGCCCCTGTCCCTCACCAAGTCGGTCTACAAGTGCTGGTTCTAC
GCGCCCCTACTCTGTCACGTGCACTTTTTCTGCGACTACTGGTTCACGAC
CGCGTCGGTGCTGCACCTGAGCTGCATCGCCTACGACCGCTACGTGGCCA
TCTGCGACCCCCTGCGCTACCAGCAGCGGATAAACAGGAGGACCCTGGTG
TTCATGCTGCTCTTCTGCTGGCTCTGCTCGGCCCTGCTGTCCACGCCGAT
CCTCCTCAGCCTGAGCCCCACGCTGTCGCAGGGAACCATCGCGAAGAACG
GCTGCCCCGACGACTGCCGCTTCTTCATCAGCGTGGGCATCCTCTTCGCC
ATCGGCATGTGGCCCTACTTCACGTCCGTGCTCCTCGTCGTGCTCATGTA
CGGCCGCATTTACCGAGTGGCGCGCGGCCAGGCGCGCAAGATCGCCGCGC
TGAGCCGCGCCTCGTCGGGCCTCGGCGGCGGGGAGGAGGCCGGCAGAGCC
GCGGCGAGTCGCTGGGCCAGCATGAGACGGGAGCACAGCGCGGCCAAGAC
GCTGGGCGCTATCATCGCTGCCTTCATTATCTCCTGGCTGCCCTACTACA
TCATCGCCATCGTGCTCACGGTGGACGAGAGCGTCATTCTGCCCTACAAA
GTATCGGTGTGGTTCGGCTACATGAACTCGGCAATCAACCCCATCCTGTA
TGCCACCTTCAACAAGCAGTTCCGGCGCGCGTTCAAGGCCATTTTGACCT
TCAACACGTTCCCGTCAAGAGCCGCAGATGACGAGATGAGTTCGACGAAG
AATTAG
>STIG_3717.V1R.311
ATGGAGAATCTCGCAATAGTTAGCGTGCTAATTATTTTAATATTACTTGG
CACCATTGGAAACACGTGCGTTTTGACCGTATTTCTTCACATCGCAGTGA
AGAATGGGGAACTGCTCCCATCCGACAGGAGCGTCATCAACATGTCTATC
GTTCACTTGCTCGCCTCTGTATTTAAAAACATTCTGTACGTTTTCGACTT
CTTCAAGATGCATCTTTTGAACAACATCGGATGCCGGTTGCTCTTGTATA
GCATAAACCTCTTCCGAACTCTGAGCATCAGCTTTACTTTGTTACTGAGC
CTCTTTCAATTTAATAAGTTGCAAAACTCAACGTATCCAGGTATCAATGT
TATTAGCCTCAAGTTTGAAAAAAGTATATGTCTCGTCAGCGTGTTGTTAT
GGATAATAAGCTCTGCAATTTTCACTCCGTTACTTTTTTTCGATGACATA
TTAACCTTGAATAATAGCTCCGGATTGCTGCAGTTTTCCTCCTGTTCTAT
TAGTCCATCAGGAGGTTACCACTTATACTTCGGCATAGGAACAATAATAT
TGGTGGATGGCTTTGGCGCATTTGCCATCGTGACCATGAACGTGCTTATT
TTGAAGATACTTTGGAAACACCATGAAATGGTTGCAGCCAGAGGGTGGGT
TCACAACGCCAACCACATGGCCACCCTTAACGCTGTGAAAATTGTCGCAT
GCTTGCTCATCACTTACATAATTTGCTGGAGTATCAATATTATTATACGA
ATATTGCTCATGCGTTTCGGTGCATCTCTATCAGCCATCCCGATGGCAGA
CATCGCATCAGTATTTTCTTCACTATACTACTCATTCAGTCCGTTTATAA
TTATCTTCGGTCGTTCCTCAATACAGAAGAAGATTCACAACATACTTATT
CGATGTCCTTTTATCAGAAAGTATACCTCTGA
>STIG_1548.PRH340
ATGATGCTCGACCACGCGGCCACCACCGCCTCCTCGGCCACCACGAATGC
GTCGACCCCCTTCAAGGGCGTGCAGCTCATCCGCACCTTGAAGCCGTTCG
TTGTGCTCTTCTACACAGCGGTGGTGGTAGTGGGTGTCTTAGGAAACTTC
CTGCTCGTCTACGTGATCTGCCGCGTCAAGAAGATGCACAACGTGACCAA
CCTGCTCATCGGAAACCTGGCTTTCTCCGATCTCCTCATGTGCGCCATGT
GCGTGCCCCTCACTCTGGCGTATGTGTTCGACGCGCGCGGGTGGGTGTTC
GGCAGCTTCATGTGCTACTTCGTGTTTCTCATGCAGCCCGTGTCCGTGTA
CGTGTCTGTATTCACGCTCACGGTCATCGCTGTGGACCGGTACATCGTCA
CCGTGTACCCGCTGCGCCGCCGCATCACCATCCCCACGTGCGGCTACCTG
CTGGCCGCGATCTGGGTGACGGCGTGCGCGCTCGCCGCCCCGGCACTGGC
TCACACCTACTACTGCGAGTTCCCGGAGCAGCGCATGACCATCTGCGAGG
AGTTCTGGATTGGCACGGAGAGGGAGCGCCTCGCGTACGCTTACAGCACC
CTGGTGCTCACCTATGGACTGCCGTTGCTCGTCATCTCGCTGTCCTATTT
CAAAATCTCGGTGAAGCTGAAGAACCGCGTGGTGCCAGGCACGGTGACCC
AGAACCAGGCGGAAATGGACCGCGCCCGCCGTCGCAAGACCTTCCGACTC
CTGGTTCTCGTGGTCACTGCGTTCAGTGTCTGCTGGCTGCCGCTGCACAT
CTTCAACTTTCTGCGCGACGTGGACATCCGCCTGATCGACAAGTACTACT
TCAACCTGGTGCAGCTGCTGTGCCACTGGTTCGCCATGAGCTCGGCCTGC
TACAACCCGTTCATCTACGCGTGGCTGCACGACAGATTTCGAAGCGAGCT
CAAGAAGATGTTCACGGTGAAACGGAGGGTGGCTCCCAGTAACAACACCG
GCATGGCCAGTGTGGTGTTGTGA
>STIG_22166.TAAR354
ATGAACTCCAGCCTGGCTCTGGGACTCATGGATGGGGATCCTGACCGCAA
TGCCTCCAACGTGGAGCCACTGATCTGTCTGATCCGGGATTCCGGCCTCC
GCTGCCGCCCAGCTCGAATGTCCGCGCGTATCGCCAACATCATCTTCATC
GTCATGATTGTTACCACGGTGTTGAACGTCCTGGGAAACATGACCATCAT
CATGGCCATTTCCTACTTCAGGCAGCTGCAGGTGCTGCCCAACACCTTCA
CTTTTTCCCTGGCGGTGGCCGACATCATGGTGGGCGTGGTGGTGATGCCC
TTCTACACGACGCAGGGCGTCTACGACTGCTGGTTCTACGGCCAATTATT
CTGCAAGGTCCACCACTTCCTTGATGCCTTCATGTGCACCGCCTCCACCT
GGCACCTCTGCTGCATCGCCTACGAGCGATACCTGGCCATTTGCGACCCA
ATGCACTATAGGGAGCGCTTCACCTGGAAGACATCAGCCCTCCTTCTTGC
CACCGCATGGCTCGGGTCGGTGTTCTACGTGGTGCCCGTGATGCTAGGAT
GGATTGTCATTGGCATCGAGGACATGATGGCAAGCCGCACCTGTCCGAAC
AACTGCATCTTCTACATGAACAAGGCATTCTCGAGCTGTGGTGCCTTCTT
CACCTTCATGGTGCCTATGACGGTAATGACCCTTGCCTACGCGAAGATTT
ACCGCGTGGCACGCAAGCAGGCCCGCTCCATCAGCATCCAGCAGAAAGGG
AGCCAGGGCAAGTCGGGCTTCAACAAACAGCAGTGGGCAGCCATGAAACG
AGAGCACAACGCTACCAAGACCGTGTCCATCATTCTGGGCGTCTTCATTT
TCTGCTATGCGCCATTTTTTTACACCATCGTCAAAGATCCCTGGATCGAT
TTTAGAACAAATTCCTTCACTTGGGACATGGTGAACTGGTTCGGGCACGT
TAACTCAGCCATCAACCCTTACCTATACGGGGGCTTCAACCGCGCGTTTC
GCAACGCCATCCGCATCATGTTTAGCCGCAAGTTTTGGCAGCCTGGGAGC
CGCTCAGCCTAG
>STIG_38630.TAAR335
ATGGCGAACACAACCAAGACGTTGCAATGCATCGACTATCACGGCTACAA
CTGCAGTGGCCCGAGCCTGCCGGAGAAAAGCCAACCGATCATCCTCATCA
TCATCAGCTTCTTCATCGTGGTTACGATCCTCAGCAACCTGCTCATCATC
AGCTCAGTCATCATCTTCCGGCAGCTGCAGACTCACACCAACATCCTCGC
GATGTCCCTCGCCGTCTCCGACTTCAGCTTGGGGTCCATGGTGATGCCCC
TGCGCATGATGGGCACCGTCTACAACTGCTGGTACTACGACTACAGCTTC
TGCAACGTCTTATACTTCGTCGACTACACCCTCTGCACCTCGTCCATCTT
CCACCTGAGCTGCATCGCCTACGACCGCTACGTGGCCATCTGCGACCCGT
TGCGCTACGCGCAGCGCGTCACCAAACGCGCCATCGTTGCGATGTTGCTC
ATCTCGTGGCTGGGCGCGGCGCTCTTCACCTCGCCGAGCCTGCTGAGCTT
CAGCCCCCAGCTCGCGCCCGGCGCCATCGAGAGGGAGGGCTGCCCCGACG
ACTGCCTCTTCAGCGTCGACGTCTCGCTGCACTTCTTCTACGGCGCCTGC
CCATACTTCATCACCATGCTCGTCATCATGGCCGTGTACGCGCGCATCTA
CCACGTGGCACGCAGGCAGGCGCGCCAGATCAAGGCAGCGACCACGAAGG
TCCAAAGTCAGGGCCAGCAGAGGGTGAGCAGCATGCGACGCGAGCACAAC
GCCACGGTGACCCTGGGCAGCATCATCGCGGCCTTCTTCCTCTCGTGGCT
GCCCTTCTACATCATCGTGCTCGTGTTCCCCTTCGTCAGCAACTTCGACG
TCGAGTACGAGGTGGCCACGTGGATGGGCTACATCAGCTCGGCCGTCAAC
CCGCTCCTCTACGCCTCCTTCAACCGCCAGTTCCGCGGCGCCTTCCGCAA
GATCCTGAGCCTTCGGATTTTCAGGGCGGGAGAGAGGAACTTCAGGTTGT
CCGAATGA
>STIG_18775.V1R342
ATGGAGGTGCCGCACGATTTTTATGATGACACGCACGAGAACGTGACGGA
CGATCCCATCACCATCCTGGAATACGACAAGGCCATCATTGTGGCAACCT
GCATCATACAGGCGATCATCTTCGTTGTGGGGTTTGTAGGAAACTCCTTG
GTGATTATCATCACTGGATTTAAAATTAAGAAATCTACACCGACTATTTT
GATAATGAATTTGGCCATCGCTGACTTTATTCTAATTTTGACCTTGCCAC
TTTGGATCGTGCATTATGCACTCGACTACCACTGGCCGTACGGACATCTC
ATGTGCAAGATCATGCCATTCATCAGTTACGTCAATGTCACCGCCAGCAT
TTACTTTGTTACCACTCTAAGTCTGGACCGCTTCCTGCTTGCAGTTCAAC
ATCCTTGGGTCCCAAAGATCAGAACTATGAACAACACAATTTTAGTCTGC
TTTGGGGTGTGGCTTTTTGCTTCTTTGCTGAGCATCCCCACTTTTGTTTT
CAGCAAAGCCCTGGAACATAACGGGCAGGTGTATTGCTATCAGGACAATG
ACCTCGTGGATCACGCAGCTATTATCTTGGCCAACTTCGTTATTAACTTT
CTCATTCCCATTACCATTATGAGCTTTTGCTATTTGTACATTGTACTCAA
GATGAGTCGCGTGTCTTACTCTGCCAACAGAAGGGCCATTAATTTAATCA
TTGCCATCGTGGTCGTGTTTTGCCTGTGCTGGCTGCCATACTTCCTCGTT
GACATAGTGGAAGGTTCGTTAATCCTCCACGATGTCAACAAATATTGGCA
CGTGTCACATGAGACAAACAAGGCAAAGAGAATTCTGATAAGCCTCGCGT
TCTCTCACAGCTGCCTGAATCCCATCCTCTATGCCTTCCTGGCGAAGGGC
TTCAGGACGCAGTTCAAGAGTGCATTTATCCTCCAGTATTTTGAGCACAT
TTTTTACGAAAAAATACCAAATGTGCCCGAGGAGACGCAGCTGACCGACT
GCAGCATGCCACAGGCAGAACGGCGCTGA
>STIG_5164.OR410
ATGGAGAACAGAAGCTCCGTGCTCCACCTCGCCACATTTGAAGCCCCGTA
CCCTGTGGAGGTGCTCATATTCAGCCTGTGCCTTGCGATGTATCTAACTA
TAACTGCAGCCAATCTGATGGTGCTCGTGACGGTGGCAGTATCCACAGAC
TTACACAAGCCCATGCACATATTTCTGTGCAATCTCGCAATTGGCGACAT
CATTATCAGCACAGGTGGCTTGCCCAAGCAGCTGCAGGTCCTCCTGACGG
GCAACAGAGAGATCCTGTACGTGTCATGTGTCGCACAGATGTTCACAATT
CACATATCTGCCCTGAATGAGATTTTTACATTGGCTATTATGTCTGTTGA
TCGCTACGTGGCCATCTGCTACCCATTGCACTACCACACCAAGATTACTG
CAAAGAGATCCATTTTTACGGCATTACTATCCTGGCTGATGGCAGCGGTT
GCAGTCAGCATTCTAGTCATCCTTCAATTTTCACTGCAATTAAGCGAAAA
AAACAGGCAAATCCAGGGCATAGTTTGTGATAATATGGGATTATTAAAGT
TGGCTGTCGGTGACACGAGCAAAATGGATGTTGTCTCATCGTCAATGGTT
GCAACGTTTGTTGTATTTCCTCTCTGTGTGGTTGCGTACACCTACGTTCG
GATTTTTATTGAGTGCAATAATTCGAGCTCTGCGTTCAGGAGCAAAGCCC
TGCACACATTCGGCACGCATTTCATGGCACTCGCTGTGTTTTTCACGTCA
GTTTTTTTAGACATTCTTCTGCCGCGCTTTGTGAAGGATGCCGACAGCGA
GGGCGTCAACTTGAGATGCGCCGCTCAGTTGGTGTTCTTGCTCAGCCCGA
TTGCGAACGTGCTCATTTACTGCCTACGCACCCTTGAGCTGAGGCTCGCA
ATTAATACGCAATTCAACAAGATATTGAGAAAGGCTGTTGTAAAATCCAG
GGTTGTGTTGCACTCCTATGCTCCCATCTCCAAATCCACCAACACGCAAC
TGACCAGCCTGGTGAAGTATGGTGAACCCATTCAATATAGCGGTCTCTCG
GCTAGCAGTCGATTGACAAATTGGCTGCACATACACCCCAATCCCCTGTC
CTACTCTAACGGATCCCAACCGTCGCCTCTGGGTTCCACTCTGTTTCCCG
CCTATTCTCATTCAACAATTTCCTCCAGTCACTTCAAATGCCCTGCCTCC
CGACTAATCACTGTGGAGGCCTTTTTCCGCTAA
>STIG_3267.OR408
ATGGAGAACAGAAGCTCCGTGCTCTACCTCGCCACATTTGAGGCCCCGTA
CCCTGTGCAGGTGCTCATATTCAGCCTGTGCCTTGCGATGTACCTAACTA
TAATTGCAGCCAACATGCTGGTGATTTTGATGGTGGCAGTGTCCACAGAC
TTACACAAGCCCATGCACATATTTCTGTGCAATCTTGCGATTGGCGACAT
CATTGGCAGCACAAGTGGCTTTCCCAAACAGCTGCACATCCTCCTGACGG
GCAACAGAGAGATCCTGTACGTGTCATGTGTCGCACAGATGTTCACAGAT
CACATATTCATCCTAAATGAGGTGTTTACATTGGCTGTTATGTCTGTTGA
TCGCTACCTGGCCATCTGCTACCCATTGCACTACCACACCAAGGTTACTG
CAAAGAGATCCATTTTCACGGCATTACTATCCTGGCTGATTGCAATGGGT
ACAGTCAGCGTTCAAGTGATCATCATCCTTCAAGTTAAATTGAAGGAAAA
TGACAGACAAATCCAGGGTATAGCATGCGACAATATGGGAATATCAAAGT
TAGCCGTCGGTGACGCGAGCAAAGTAGAATCTTACGGAATATCAATTATC
GTGATGTGCATTGGCGTTCCTCTCTGTGTCATTGCGTACACCTACGTTCG
GATTATTGTCGTGTGCAAGCGCTCGAGTTCCTCCGAGTTCAGGACAAAGG
CTCTGTACACATTTGGCACGCATTTCATGGCACTTGCCATCCTTTTCACG
TCCATATTTCTAAACGTCCTCGTGCCGCGCTTTGTGAAGGATGAGAACAA
TGAAGGCACGCGAAACCTGAGATCCGTCATCCAGTTGGTGTTCTTTCTCA
TCCCCGCTGCGAACGTGCTCATTTACTGCGTGCGCATGAGTGAGCTGAGG
ATCGCAATTGATAAGCGCTTCAAGAAGATCTCGCCGATTGATGGACTTGG
TGATGCAGGGCTTGCAGAGGGAACAGTGCCTGATTTACCTGGACGAGGCG
ACATTGTTCAGAACATCTGTCGGAACACTGGTTCATGCTGCTAG
>STIG_3267.OR361
ATGGACAACAAAAGCTCCGTGCTCTACCTCGCCACATTTGAAGCCCCGTA
CCCTGTGCAGGTGCTCATACTCAGCCTGTGCCTTACGATGTACCTAACTA
TAACTGCCGCCAATCTGCTGGTGCTCGTGACGGTGGCGGTGTCCACAGAC
TTACACAAGCCCATGCACATATTTCTGTGCAATCTTGTGATTGGCGACAT
CATTGGCAGCACAAGTGGCGTGCCCAAGCAACTACAGGTCCTCCTGACGA
GCAACAGAGAGATCCTGTACGTGTCATGTGTCGCACAGATGTTCACACTT
CACATATTCGCCATGAATGAGATTTTTACATTGGCTATGATGTCTGTTGA
TCGCTACCTGGCTATCTGCTACCCATTGCACTACCATACCAAGGTTACAT
TAAAGCGATCCATTTTCCTGTCATTACTGTCTTGGCTGATTGCAATAGTT
GCAGTCGGCGTTCAAGTGATCCTCATTCTTCAAGTTAAATTGAAGGAAAA
CTACAGACAAATCCAGGGCATATTTTGTGACAATATGGGAATTTCGAAGT
TAGCCATCGATGACACAAGCAAAGTAGAATCTTACGGAATATCAATGATT
GCGATGTACATTATCTCTCCTTTCTGTGTCATTGCGTACACCTACATTCG
GATTCTTGTTGAGTGCAAGAATTCGAGCTCCTCCGAGTTCAGGGGCAAAG
CCCTGCACACATTCGGCACGCATTTCATGGCGCTCGCCGTCTTTTTCACG
TCCGTTTTTTCGGACATCCTTTTGCCGCGCTTTGTGAAGGATGTGGACAG
CGAGGGAGCGAGAAACTTCAGATCCGCCGCTCAATTGGTGTTCTTGCTCA
GCCCGGTTGCGAACGTGCTCATTTACTGCCTCCGCACGACTGAGCTGAGA
CTCACAATTAGTACGCACTTCAAGAAGATCTTGCCAAAAAAAAACACCAA
CTCCAACTGGTATCGGCCAAACATTCAAACGTTAAAAGCAAAACCATTAC
ATGAAAATTACGAAATTGGCATGCAGGTAGCAACATCGTCCCCGATTGCA
AAATCTTCTCAGGATTCTCCGAAAAAGGAGTATTGA
>STIG_3267.OR325
ATGGAGAACAGCAGCAGCGTCGTCTACCTCGCCACGTTCCAAGCTCCGTA
CCTTGTCAAAGTTGTCATCTTCAGCCTGTGCGTGCCGCTCTTTGTTATCA
CGGTTGTGGGCAACCTGCTGGTGCTCGTGACGGTGGCCGCGTCCCGGAAC
CTGCACAAGCCCATGCACATTTTCCTGTGCAACCTGGTCGTGAGCGATGC
CATCGGCTGCACGAGCAGCGTGCCCAAACAGCTGCACGTCATCTTGACGG
GAGACACCCAGATCTTTTACTCATCTTGCATCGTGCAGATGTTCTGGATC
CACTTTTTTTCAATTAGCGAAATATTCACGCTTACAGCCATGGCTTATGA
CCGCTACCTGGCCGTTTGCTGCCCGCTGCGCTATCACGCGATCATCACCA
ACAGACGCGCGGTCATAGCCACAATTGTCATCTGCACGCTGGCGGCGGTT
ATTGCAGGCAGCCAGACCATTCTCATCATCCCACTGAAATTGAAGGACAA
AGATCGAGAGGTCGATGGCATTCACTGCGATAACATGGGCATACTCAAGT
TGTCCGCGTCCGACACGCGCATAAATGAGTCATACGGCTCGGCATTGATC
GTTGTTGATGTAGTGGCTTTGGGCATCATCGGGTACACTTACTTTAAGAT
AATTGTCGAATGCAAAAAATCTCGGTTGAATCAGGCCAGAAATAAATCTA
TAGAGACTCTAATCACCCACTTCCTGGCTCTGTCGATATTTTTCGTGGCA
ATATTCGTGGCGATCCTGGTGCCGCGGTTCATAAAAAAGACGGAAGATTC
CGCGTCCAGAAACATAAAGTCTGCGTCACAGCTCGCTGTGTTTGTGGTGC
CGATCGCCAACGTGACAATCTACCTCTTCAGAACAAAAGCGCTAAAGAAA
GCGATCGTGTTTCACTGCCACAGGTTAATGCTCGTATTTCACCTGCGGTT
GCACAAAGTTCAAGCTGTAGAAGAATAA
>STIG_31001.OR369
ATGAAGAACGTTCCAGACGGCCGCAGAAGCGCATCTGAAAGCGCGCGATG
CGGCGGCCGTCTTTGCGACATCGTCTTGCCGTGCGTTGCAGGACCGTCGG
AAATGGAATCCAACCGATCTGCTTACAACGAGACGACGCCCAGCAACGGC
CTCATCTACATGGCTTGTCCGTTCCGTGACCCGGAGAGCTCCAGGCCCCA
GGTGTTCGCCTCCTTCCTCGTCATCTACGCCACGGCCGTGGTGGCCAACC
TGCTGCTGTGCCTTGTCATCTACCGCGAGGAGACCCTCCACAAGCCAATG
TTCATCCTGCTGGCCAACCTGGCCGCGGGCGACCTCATCGGCAGCACCAC
GACGCTGCCGAGAATCATGAACGACCTCATGTTCTCCAACTACATCTCCG
TCCCCGCCTGCTTCACGCAGATGTTCTTCCTCCATTTTTACATCGGGTTC
GAGTGCTTCGTTCTCACCAGCATGGCCGTGGACCGCTACCTCGCCATCTG
CCACCCGCTACGTTACCACTCGCTCATGAGCAACACGCGCGCGGCGATGC
TCAGCCTCGTGATGGTGCTCGTGATCGCCCTCCTCGTGTTCGGTCTCGTC
GGCCTCACGGTCCGCCTGACGTTCTGCAAGCCCCGCGTGGTGTTCATGCC
GCACTGCGACCACATGTCGTTCGTGAAGATGGCCTGCGACGACACGTCGG
CCAACAACGTCTACGGCATATTCATCACGGTGCTCATCATGGGCTTCGGC
CTGGCGCTCATCGTTATGTCGTACGCGTGCATCCTGTACGAATGCTCCAA
GTCGAGCGTGCGCAACAGCCAGCAGAAGGCCATCTACACGTGCGTCACGC
ACCTGTTCGTGCTCGTCATATTCTACTCCTCCACCATGCTGCAGATCGTG
CAACACCGCCTCGCGCAGTACAACGTCGTCTCGGACGAGGTGCGCGCCTA
CCTCATCGTGCTCTTCTACATCGTGCCACCGCCCGCCAACCCCATCATCT
ACGGCTTGCGCACCGCCGAGATCCGTCACGGCATCGTGAAGCTGTTCCGC
AGGAAGATCGAGCCGGCGATGTCGTCGACGCCGGCAGATTTGGGTCGCGC
TGCACGTTGA
>STIG_20458.OR324
ATGGAGGAAAACCTGTCCACCAACACCTCCCCACCATCGTTCACCTCCAT
CCTCATGGCCACGCCATTCCGGGAGCCTGCGAGCTTCCGGCATTTCGCCT
TCATTATCATCCTCCTCGTCTACCTCGTCACGGTGGTCGGCAACCTTCTG
CTGTGCCTTGTCATCTACCGGGAGTCGAACCTGCACAAGCCGATGTACGT
GCTCATGGCCCTGCTGTCCGTCACGGACGTGGTAGAGACCACAAACTCCC
TGCCGAGGATCATGACCAACCTCATGTCCTACAACAATGTGTCCCTGTCC
GAGTGCATGACTCAGATGTTCTTCCTCCACGTGACCATTAGAATGCAGGG
CTACGTCCTGGCCCTCATGTCCGTCGACCGCTTCATTGCCATCGGGCAGC
CGCTACGCTACCACAGCTTTGTGTCGAACGCGCGTGTCACCAAGGCGTTC
CTGGCCATCGTGGCCTTCTCGGTCGTGCCGGGCGTGGGCTACGTGGGCAT
GGTGCTGCGTCTGAGCTTCTGCAGGCCGCTGGTGACGTTCGCGCCCAACT
GCGACTTCATGGTGCTCACCAACCTGGCTTGCAGCGACGTCTACTATAAC
ATCGTGTACGTGTACGCCAACGTGTTCGTGGCCATCATTTTACCCCTGCT
CGTGGTGGCGCTCGCCTACTGCCTCATCCTGTTCGAGTTTCGCAAGAGGA
GCCTCCGGCAGAACCAGCGGGCGTTCCAGACGTGCATGACCCACCTCGTC
ATCATCTGCATCTACTTCGGCTCCATATTGTTCACCATCGGCAGCGGCCT
CCAGTTCTTCTCGGGGATCGTGCGCGAGGTGCGCGTGCCCCTGCAGTCGC
TACAGTACGTCATCCCGCCGGTCCTGAATCCCATCGTCTATGGACTCCGC
ACGGACGCGATCCGTCGTGGAGTCCTCAAGATGGTGCGTCAGAAGATCTC
TATGGCAAAAGCAGAGTTGCCATAA
>STIG_2407.OR367
ATGGAGCGGATCTTCCTACTGACCGTCGGCATGTCATCTGACATTAACAG
AGTTAAACCATTCAATCTCAACATTCCTTGCGCCGTGCAGGGAAGAAGGA
AACACACTCGCACACAAATGGAAAACAGCAGCTCTTTTTTCTATCTTGCA
ACATTTGAAACCTCCCACGAAGTGATTCTGCTCATATTCAGCATGTGCCT
GCCCCTGTACGTCATCACGGTTCTCGTCAACCTACTGGTGCTCGTGGTGG
TAGCGACTTCCGCGGAGCTGCACAAGCCCATGTACATCTTCCTGTGCAAC
CTCGCCGTTGGCGACATCATCGGCAGCACGAGCGTCGTGCCCAAGCAGCT
GCACATCTTCCTGACGCGTGACAAGCACATCTTGCGCGTCTTCTGTTTCG
CGCAAATGTTCTGGGTCAATTGTTTCGTCTCCAATGAATTCTTCACGCTG
GCCGCCATGTCCTTCGACCGCTACGTGGCCATCTGCTCCCCGCTGCACTA
TCACACCATCGTCACGACGAAGAGGTCTCTGCTCGCCTCGCTGCTCATAT
GGACGGTCAGCGTCGCCATCGAAATTGTCATCAACGTTCTCCTGAAACGT
CTGGAGTTCAGCGAGGCCGATGAGCACGTGCAGGGGATGTTCTGCGATCA
CGCGGGGATACTCCGACTGGCGACTTCAAACACTGGCGTGAACGAGGCGT
ACGGCACGTGGGTCATTGCGTCGACTGTCGCGCTCCCACTCTGCGCCATA
GCGTGCAGCTACTACAAAATCATTCAGCAGTGCATCCGAATGAAGTCCAG
TGATTTCAACAGGAAGACATTTTACACTTTGGTCACGCACTTCTCGGCTC
TCGCCGCCTGCTTCTCGGCTGTGTTCATTTGCACGCTGGTGCCACGCATC
GTGAAGGACTTCCAAAGCGACTTCGTGAGGAACCTGCGCTGCGCAGTTCA
GATTTCCATTTTTCTCGTGCCAATCGCCAATGTGCTGATTTACGTTTTCC
GGACCAAGGAGTTGAGGAAAGCAACAACCAGACACTTTCACAAATTTGTT
CCCAACGTCAATGCGCGTTTCGGATCTCACAAGGTCTGGACCGATGGGGA
ATGA
>STIG_2407.OR326
ATGGACAACGGCAGCTCCCTCTTCCTCCTATCCACATTTGAGCTCCCGTC
TGCCATACAGGTGCTCATATTCCTGCCCACGTACATGGCGGCTGTCCTCA
CCAACCTGCTGCTCATCGCCACCGTGGCTCTATGCGCAGAGCTGCACAAG
CCCATGTACGTCTTCCTGTGCAACCTCGCAGTTGGCGACATCATCGGCTG
CACAAGCTTTGTGCCCATGCAGCTGCACATCCTCCTGACGGGCGACAGGC
ACATCCCGTTCACATCGTGCATCATGCAGATGTTCTGGATCAACGTTTTC
GTGAGCAACGAGTTCCTCACATTGGCCGTGATGGCGTTGGACCGCTATGT
GGCCATCTGCTACCCACTGCGCTACCACGCCATCGTCACGATGAAGCGGT
CCTTTGCCGTGCTGCTGCTCACGTGGACGATGTGTGTCGCCATTCAACTG
GTCATCCATCTCCTCATCATGCGTCTGACAGTGTGGGTGCCCATTTGCCA
ACTGCAGGGTATGTTCTGTGACCACGGAGGTCTGCTCAAGCTCTCCGTCT
CCAATACCCGTGTAAACGAAGTGTGCGGTCTGGCGGGTGTGGTGTTAACG
GTGGTGGCGCCACTCTGCATGATGGCCTTCACCTACTGGGGCATCCTGCG
GCAGTGCGTCAAGATGAGCTCGAAGGATTTCAACAGGAAGGCACTCTACA
CCCTCATAACGCACTTCTCGGTGCTCACCATCTGCTCTTTGGTGGTGTTC
ACCTTGGTGCTGGTCCCGCGCTTGGTCGGAGACTCGCGGAGCGCCTTTGT
GAGGACCGTGACCTTGTCCGTTCAGTTCCCCGTCATTGTCGTGCCAATTG
CAAACGTACTCATTTATTTCTTTCGGACCAAAGAATTGAGAAAAGCGTCC
GTCAAATACTGTCAAAAGTTATTTCCCGGATCGGTCGCATGTTTCACGTC
TCACAAGGTCTGCATCATTGAGGACTAA
>STIG_1268.OR328
ATGGAAAGCAATGATTCCTTCATCATGCTTGCAACGTTCGAAGCACCCTA
CAGCGTACAGCTGTGCGCTTTCGGCCTCTTTCTGCCGCTCTTCGTCGTCA
CCATCGTAGCCAACGTGGCGGTGCTCGCGACAGTGGCCGCCCGCGTGGAC
CTGCACAAGCCTATGTACATGTTCCTATGCAGCCTCGTGGTCGCCGATCT
CATCAGTAGCGTAAGCACCATGCCCAAACAGCTCCAAATGCTCCTGACGG
GCGACAACCGGATCCTGCGCACCGCGTGCATGGCGCAGATGTTTTGGATC
AACGTGTTCGTCATCATGCAGGTTCTCACACTTGCTGCCATGGCATTCGA
CCGCTATGTGGCCATCTGCTTCCCGCTTCACTACCATACCATCGTTACCG
GTAAACGGGCCATCATTATAATTTTCAGCCTCTGGAGCCTTACTATATCC
GCTTTCGTGCCGGTGACAATTCTTTTTGCCCCGTTGAAACTCAAAGACAG
CGACAGGCAAATGCAGGGCATTCTCTGCGACAACATTGGCTTCGCTCGCG
TGTCCGCGGGCGACACGCGAATCCACGAAGCTTACGGGTCGGGGATCATC
GTGGTGCTCATTGCATTGCCTTTGAGCGTGATCAGCTTCACCTATTTTAG
AATCCTTCTGGAGTGCAAAAGGACGCATTCGAACGATTTCAAGAACAAGG
CACTGTACACCCTGTTCACTCACTTTCTCCTGCTCATGCTTTTCTTCATT
CCACTTTTCCTGTCGGTTCTCGTGCCGCGGCTCGTGAAGGATTTCTACAG
CGCTCAGGTGCGAAACATCCGCTGCAGTGCCCAGTACACCAGTTTCCTCA
TGCCCCTGTCAAATGTAACCATTTACTTCTTCAGAACCAAGGAGCTGAGG
AAGGAGGCAGTGAATTGGTTTCATAAAATCATTCCACGAGCACTGAGCAA
TTCAAAGCTAAAGAAAGTTTCTGTTCGAGTGGAGTGA
>STIG_10796.OR424
ATGGAGAGCAACGACTCACAAGTGATATTGCTCGGAACGCTCGAAGCAGC
GTACAGCTTGCGGGCGCTCGCATTCAGCCTCCTCCTGCTGATCTTCGTCA
TCACCATCCTATCCAGCCTGCTGGTGCTTGGCACGGTGACCGTCTCCACG
GAGCTGCACAGGCCCATGTACGCGTTCATGTGCAACCTGATACTGGTTGA
CATCATCGGCTGCACAGCCAGTTTGCCCCAACAGCTGGGCATTTTCCTAA
CGGGCGACAAACGAATATCGCGCGCGTCCTGCATCGCGCAGATGTTTTGG
ATCAACGTCTTCGCCATTGTGGAGTCTCTCACTTTGACCGCAATGTCGTT
GGACCGTTACGTGGCCGTCTGCTACCCGTTGCACTATCACACCGTCGTGA
CCGCGAAACGAACGATGATCATCTTAACTACCGTTTGGGTCATCGCGGTA
GCGGAACTGTTACCGTTGACGATTCTTGTCATGCAATTGACGTTGAAAGA
AGCCAACAGGGATATGCCGGGCATTTTTTGCGATTACATAGGATTCGCTC
GCCTATCCATCAATGACACACGAGTTCAAGAAACGTACAGCTCGGTGATG
ATGGCGGTGCTCTTTGGGTTACCTCTGTGTTTAATTGCCTACACCTACGT
GATGATCCTCTATGAATTCAAACGTACACAGCTGAGCGATTCCAAGACTA
AAGCCCTGCACACCTTTCTGACTCATGTCTTCTTGCTCGCCGCTTTTTTC
ATCGCAGTCTTCATAACTATACTCGTGCCACGTATAGTAAAGGATTTTCA
AACCGTTCAAGCAAGAAATATCCGTTGTCTTTCTCAAATCATAACGTTCT
TCGTCCCAATAGCAAACATCACCATCTACTTCTTCAGAACCAAGGAGTTG
AGAAAGGAGGCAACTATGTGTTTTAAGAAAGTTGTTACGGCAGTTTCCGG
CAGTTCAAGACATCACAAG
>STIG_18815.OR331
ATGGAGTCCACAAATCTGTCTGCCAATGCCTTGGATGCCACCAACGCCAC
CTCGGACCTCATCCTCATGGCCACGCTCTTCCGAGACCCACCCGCCGCTC
GCTACTCGGCCTTCGCGGCCCTCCTCCTCGTCTACGCCTTCACGGTGGCG
GCCAACGCGACGCTGGGCCTCGTCATCTGCCTCGAGGCGAACCTCCACCG
GCCCATGTACGTGCTCATGGCGCTGCTGGCGCTCACCGACGTCCTGGAGA
CGACCAACGCGCTGCCGAGGATCATGGCCAACCTCGTCTCGAGCAGCAAC
TACGTGCCCATGCCCGAGTGCATCGCCCAGATGTTCTTCTACCACATAGC
CATCAGGGTGCAGTCGTTCATCCTCACCGCCATGTCCGTGGACCGCTACG
TGGCCATCGTCCACCCGCTGCGCTACCACTCGATCATGTCCAACGCGCTG
GTCCTCAAGGTCTTCCTGGCGTCCGTGGCGCTCGCGGCGTTGCCGATCAT
CGGCTACGTGAGTGTGGTGGTGCGCCTGAACTTCTGCCGGGTCAAGGTCA
CCTACTCGCCCAACTGCGACATCATGATGATTAGCAACCTGTCGTGCAGC
GACCTCTACCCCAACGTCTTCTACACGTACGCGAACATCATCACGGGCAT
CGCCCTGCCGCTGCTGCTCGTCGTCGCCATGTACGGGCTCGTCTTCGCCG
ACCTCCGCCGCCGGAGGGGCGGCTCGTCGCAACAGAGGCACAGGAAGGCC
GTGCACACGTGCGTGACGCACCTGTTCAACGTCGCCGTCTTCTTCAGCTC
CATCGTGTTCACCTTCATCAACGGCCTCAACCTCTACACGATCCCGCGCG
ACGTTCGGTTCCCGCTGCAGAGCCTCCAGTACGTGGTGCCGCCCGCCCTC
AACCCGGTGGTGTACGGGCTGCGCACGGCCGAGATCAGGCGAGCCTTCGT
GAGGCTCGTGACGAGGCGCGTGGCTCCCGCGGCGTCCGCCAAGTGA
>STIG_14563.OR381
ATGGATACAAACTCCACGGAAATCTATCAGCCAGCACCCCCGGGGGTGTT
TATCGTGATGGATCACTTCGAAGGTCACGAGAAAATGAAGCCCGTGGCCT
TTGTGGCGCTCCTTGTGATTTATGCGGTGGCCGTGCTGGGGAACCTGCTG
CTGTTCGTGTCCATCGCGCACGAGTCGCAGCTGCACAAGCCCATGTACAT
CTTCATCGCGAGCCTCTCGCTCAACAGCATGTGCGCGAGC   ACCATCA
CGCTGCCTCAGATCATGCACAACCTCCTGTCGTCTGGCTACATCCCCATC
ACCAACTGCATCGCACAGATGTTCTTCCTGCACGTGACCAGCATGAGCGA
ATGCTTTATCCTCACCTTCATGGCCGTGGATCGATTCTTTGCCATCTGCC
ACCCGCTGCGGTACAGCATGCTGATCACCTCCAGAAAGGCGATGCTCATG
TGCATTTTCTCCGCAGTGATATCAGTCTTGTTGCTGGCTGGAGACCTGAT
TCTAATCAGCCGTCTCACGTTCTGCAGGCCAAGGATAATTGTGATGCCAA
ACTGTGACTGCTTATCGCTGAGCAATATTGGGTGCGAAGATATCACCATC
AACATAATTTACAGCTCCATCATCACGGGGATCGGAAGCATCACATCTGT
GTGCACCATTTTATACACGTACAGCCGCATCCTGTACGACTGTCAAAATT
CCAGTCTGCGCAAAAGTCAGAAGAAGGCCATTTACACGTGCATCACTCAC
TTCTTCGTACTCTCCATCTTTTACGTATTCCTATTGTTCATGATTTTCCA
CCAGCGTCTGAAGCATCAGGAGGTAATTCCAGCCCTCATGCGCTCTGCAT
TCAGCTCCTTCTACTACATATTCCCCCCAGTCCTCAATCCCATTATCTAT
GGTCTGCGCATGGTGGAAATCCGACAAAGTTTGGCCAAAGTATTTCACGG
GAATTCTGTCGCAGCTTTAAAACTGCAATCGTGTTAA
>STIG_5625.OR340
ATGGAGCTGAACGTAACAGAGGCCATGCAGATGACTCCTCCAGGGATGAT
CCTCATGACGGGTCTCCTGCGTGAGCCGGAGAGCACGAGGCCTCTCGTAT
TCACATTTGTATTTGTGATCTATGCCCTTTCCATTATTGGAAACACATTG
CTGGTTCTGGCCATCTTTCGAGAGGAAGAGCTACACAAGCCCATGTACAT
CTTCATGTGCGGACTTTCCACGAATGCAATTGTCGTGAGCACCACCGCAC
TTCCAAGAATTATGTATGATCTTGTGTTCACCAATATCATTTCCTTTCCT
GCTTGTGTCGTACAAATGACCTTCATCCACTTGACAAGTGTTTTCGAATG
CTTTATATTGGCTGCAATGGCAGCGGATCGATACGTGGCTATATGTAAAC
CTCTCCACTACAATTCTATCTTCACCTCCGTATTCGCCATTAAAATATGC
TTCGTATTCGTTGTGATTTCATCCATAATGTTATCTGGAGAAATTATATT
GGCAAGCCTTATTAAGCTATGCAACAAGCCAAGAATTGTATGGATGCCAA
ATTGTGATTTTATGTCATTGACAAAGATGAGCTGTGCAGATGTAACCATC
AACATTATATATGGCTACGTTCTCACGGCTATATCAGCTGTAGCCTCATT
GGTGATCATTGTGTTTTCCTACATCTGCATTCTGTATGACTGCCAGAAGT
CCACCCAGCGCAGAAGTCAACATAAAGCGATCAGCACGTGCGTTACTCAC
TTCTTTGTTCTTATCATGTTTTATGTGTTTGTCGTCTTCATGGTCATGCA
TCATCGGATTGAACATTCTACACTAATTCCCATTGCAGTCCGCTCCACGC
TCAGCTCATTGTATTACATCATCCCTCCAGTACTTAACCCAATTATTTAT
GGTCTTCCTCATCACATACTGCTGGCCGACAGGGCTACTATACCTGCCGA
TCCCCCTGTGCCAGCAACCAGCACTATGCGCCACAGTGACCCATTCTATG
CTACACGGAATGACGAAAATTAA
>STIG_19079.OR329
ATGGAAAATAGCAACAAGACTTTTATTTTACTCGGAACATTCGAAACCTC
CTACGGCGTACGGGCGCTCGCTGTCAGCCTGCTGCTGCTGACGTTCGTCG
TCACCGTCACCGCCAACCTGCTGGTGATGGTGATTGTGGCAGTCTCCACA
GACCTGCACAAGCCCATGTACGCCTTCGTGTGTAACCTGGTGGTGGCTGA
CCTCATTGGCTGCTCGGTGAGTTTGCCCCAACAGCTTCACATCCTCCTGA
CGGGCGACAACCGGATCCCGCGCTCGTCCTGCACCGCGCAGATGTTTTGG
ATCAACGTGTTCATTTGCATGGAGTGTCTCACGCTGGCCATCATGTCCTT
TGATCGCTACGTGGCGATTTGCCACCCGCTGCACTACCACGCCATCGTGA
CCGGTAAACGGACGCTGCTCGCTATTTTGACCGCGTGGGGCCTCGTGACG
GCCGCCCTCGCGCCGCTCACGATCCTCGTCACGTCGCTGACGCTGAAAGG
CGACGGCAGACAGATGCCGGGCATTTTCTGCGATTACTCGGGGTTCGTTC
GTCTGTCCGTCGGTGACACGCGCGTCTACGAGACATACATCTTGGCCGTC
GTGGTGACCCTCTACGCGTTACCGCTGTGCGTAATCGGACACACGTACGC
TAGGATTATCATCGAATGCAAGAGGACACGGTCGAGTGACTTCAAGCACA
AGGCCGTCCATACCTTGCTCACCCACTTCTTTTTGCTCTCGGTTTTCTTC
GGCTCGCTGTTAATCGCAGTGCTGGTGCCGCGACTCGTCAGGGATTCTCA
AAGCGTTCAGGCGAGAAACATTCGCTGCGTTGCCGAGTTTGTCAGCTTCA
TCCTGCCGATCGCGAATGTCAGTATCTACTTCTTCAGAACCAAAGAGCTA
AGAAAAGTGGCCAAGAGCCGCTTGAAGAAGATGATTCCCAAAGCGTTTAG
CAATCTGCGGCTTCGCAAGGTGTGGGCGACAGTGAACTAG
>STIG_76346.OR345
ATGGAGGACGGCCCCGGGCCCAACGTCTCCGCACCCCTCCTCGCCGCCGC
CGCCGCCGCCGCGACGGACCTCATCCACATCCAGATGGTGTTCCGCGAGC
CGCCCACCATCAGGCGCTCCGTGTTCGCCTTCCTCCTCCTCGTCTACGCC
CTCACGCTGGCGGGCAACTCGCTGCTGTGCCTCGCCATCGCCCGCGACCG
TCGTCTGCACAAGCCCATGCACCTGCTCGTCGCCGCGCTGGCCGTCACCG
ACCTGGTGGAGAACACCAACGCGCTGCCGCGCACGATGTACGACCTCGTC
GGCGACTCCCCCCGCATCTCGGCGCCCTGGTGCATTGCCAAGATGTTCGC
CTACCACGTGTCCTTCCGCGTGCACGGCTACATCCTGGCGGCCATGGCTG
CCGACCGCTACCTGGCGGTGTGCCGACCGCTCGCCTACCGCGGCGCGGCG
TCCAACGCCGTCGCCCTCAGGGCCCTGGCCTTCGCCGTCGCGCTCGCCGC
CGCCCAGGGCCTCGGCTACGTCGCCATCGCGGTCAATCTCGACCTGTGCA
AGCCGCGCTCGTTGATCACGTCCACGTGCGACTTCCTGGCCCTCAGGGTG
CTGTCCTGCAACCACGTCGCCCTCGGGCAGGCGTACACCTACGCCATGTC
GGTGGCGGGCATAGCGCTGCCTCTGTGCGCCATCGCGGCTTTCTACGCGC
TCGTCCTGCACGAGTGCCGCAAGCCGGCCCTCCGCCGCGGCCGGAACAAG
GCCCTGCGCACGTGCGGCACCCACCTCGTGGTGGCGGCCATTTACTTCGG
CGCCATCCTCGCGACGTTCGCCAGCGGCGCGGGGGGCGGCACCCCGTCGT
CCGCGGCGTCGCCGGAGCTGAGCGTGTCGCTCCAGAGCCTGCAGTTCGTC
CTGCCGCCGGTGCTCAACCCCATTGTCTACGGCCTGCGGACGGCCGAGGT
GAAGGAGAGCCTTGTGAGGTTCTTGCGAAGCCGGGTTAGGCCTGCGAAGC
CTCTCGCCCCTCTGCAGGAAGACACGAGGATCGGGTAG
>STIG_107483.OR345
ATGGAGGACGGCCCCGGGCCCAACGTCTCCGCACCCCTCCTCGCCGCCGC
CGCCGCCGCCGCGACGGACCTCATCCACATCCAGATGGTGTTCCGCGAGC
CGCCCACCGTCAGGCGCTCCGTGTTCGCCTTCCTCCTCCTCGTCTACGCC
CTCACGCTGGCGGGCAACTCGCTGCTGTGCCTCGCCATCGCCCGCGACCG
TCGTCTGCACAAGCCCATGCACCTGCTCGTCGCCGCGCTGGCCGTCACCG
ACCTGGTGGAGAACACCAACGCGCTGCCGCGCACGATGTACGACCTCGTC
GGCGACTCCCCCCGCATCTCGGCGCCCTGGTGCATTGCCAAGATGTTTGC
CTACCACGTGTCCTTCCGCGTGCACGGCTACATCCTGGCGGCCATGGCTG
CCGAACGCTACCTGGCGGTGTGCCGACCGCTCGCCTACCGCGGCGCGGCA
TCCAACGCCGTCGCCCTCAGGGCCCTGGCCTTCGCCGTCGCGCTCGCCGC
CGCCCAGAGCCTCGGCAACGTCGCCATCGCGGTCGATCTCGACCTGTGCA
AGCCGCGCTCGTTGATCACGTCCACGTGCGACTTCCTGGCCCTCAGGGTG
CTGTCCTGCAACCACGTCGCCCTCGGGCAGGCGTACACCTACGCCATGTC
GGTGGCGGGCATAGCGCTGCCTCTGTGCGCCATCGCGGCTTTCTACGCGC
TCGTCCTGCACGAGTGCCGCAAGCCGGCGCTCCGCCGCGGCCGGAACAAG
GCCCTGCGCACGTGCGGCACCCACCTCGTGGTGGCGGCCATTTACTTCGG
CGCCATCCTCGCGACGGTCGCCAGCGGCACGGGGGGTGGCACCCCGTCGT
CCGCGGCGTCGCCGGAGCTGAGCGTGTCGCTCCAGAGCCTGCAGTTCGTC
CTGCCGCCGGTGCTCAACCCCATTGTCTACGGCCTGCGGACGGCCGAAGT
GAAGGAGAGCCTTGTGAGGTTCTTGCGAAGCCGGTTTAGGCCTGCGAAGC
CTCTCACCCCTCTGCGGGAAGACACGAGGATCGGGTAG
>STIG_23305.OR344
ATGGAGGACGGCCCCGGGCCCAACGTCTCCGCACCCCTCCTCGCGGCCGC
CGCCGCCGCGACGGACCTCATCCACATCCAGATGGTGTTCCGTGAGCCGC
CCACTGTCAGGCGCTCCGTGTTCGCCTTCCTCCTCCTCGTCTACGCCCTC
ACGCTGGCGGGCAACTCGCTGCTGTGCCTCGCCATCGCCCGCGACCGTCG
TTTGCACAAGCCCATGCACCTGCTCGTCGCCGCGCTGGCCGTCACCGACC
TGGTGGAGAACACCAACGCGCTGCCGCGCACGATGTACGACCTCGTCGGC
GACTCCCCCCGCATCTCGGCGCCCTGGTGCATTGCCAAGATGTTTGCCTA
CCACGTGTCCTTCCGCGTGCACGGCTACATCCTGGCGGCCATGGCTGCCG
AACGCTACCTGGCGGTGTGCCGACCGCTCGCCTACCGCGGCGCGGCATCC
AACGCCGTCGCCCTCAGGGCCCTGGCCTTCGCCGTCGCGCTCGCCGCCGC
CCAGAGCCTCGGCAACGTCGCCATCGCGGTCGATCTCGACCTGTGCAAGC
CGCGCTCGTTGATCACGTCCACGTGCGACTTCCTGGCCCTCAGGGTGCTG
TCCTGCAACCACGTCGCCCTCGGGCAGGCGTACACCTACGCCATGTCGGT
GGCGGGCATAGCGCTGCCTCTGTGCGCCATCGCGGCTTTCTACGCGCTCG
TCCTGCACGAGTGCCGCAAGCCGGCGCTCCGCCGCGGCCGGAACAAGGCC
CTGCGCACGTGCGGCACCCACCTCGTGGTGGCGGCCATTTACTTCGGCGC
CATCCTCGCGACGGTCGCCAGCGGCACGGGGGGTGGCACCCCGTCGTCCG
CGGCGTCGCCGGAGCTGAGCGTGTCGCTCCAGAGCCTGCAGTTCGTCCTG
CCGCCGGTGCTCAACCCCATTGTCTACGGCCTGCGGACGGCCGAGGTGAA
GGAGAGCCTTGTGAGGTTCTTGCGAAGCCGGGTTAGGCCTGCGAAGCCTC
TCGCCCCTCTGCGGGAAGACACGAGGATCGGGTAG
>STIG_15806.TAP
GGCCGGGGCGTGGGCCTCGCTTGTGCCAGTGGTGGTGTCGTATCGATCGA
TCACTGCGCCGAAGTTCGGCGGGCGTTATTTTTGTACAACTGAACCTTAA
GGCGGTACCCCGGCGTTCCGTAGTACCCCGGCTCTCGCATAATGTCCGTG
ATGCAGTCACACCGTCTGCTGACGGTCAGCGACGCGGCAATCGACGAGGC
CGTACATGATGCACCCGCTACGGTGCGTACGAGCGTTCAGGGTTTCGGCG
CGAGCGTCCGCGCTGCATTTCGACATCGCGGAGTAGCACTGACTTCGGAT
TGATTGGAGTTAAGAACGCCCCTGGAAAAAAATAGTGTCCCAGAAATTAA
ATATTTAATTGCCTCGGCCATTGTGTATTATTTGGAATCCCGGGGTAACG
CCATAAGCATCGACTTAGCTTTGGTAACATCAAGGCAAATTGAGAAGAGG
AAATTTTTTTTTAAATGAATTAAGTATAAGAGACTAGTTCCTTGTTTGTA
GCGCTTTATTCGAACTGTACTTGTCAATAAAACTGCAGGAGGAAGGGCAA
AAAAAAA
>STIG_1681.OR230
CGGACGCGTGGGTCGTGTTTCACTGGTACAAAGACGAATACAGGTCGCAA
AGCATTCAACTCAAGAGCTCTGAAGCTGTGCAATGACCTGCATCCATCTG
TGAAGAAGGCACCCTCTCCTGCGGTTTATAAGCGAGAATGATAACATCCA
ATACCACTTTGGGTGTCAACATTTCCGACGACAGCCAGCTTACAATTCGG
CCAGAAACCACGGCTGAAATTTTTTCTGATATTTTAGTCATAATTACCAT
GGTACCATCCACATTGTTTGCATGTTTAATGACATTTACATTTTTTTGTG
AAGTTAAATTGAAAGAAAACTCTAAATACATATTTTTTATAAACTTGGTT
ATTAGTGACAGCATTTTTTTATTCATCGTTGACGTTTCTTCTATTTTGTT
TATATTTAGGGCTAGCTTTAATGTTGGAGGCTGCTCCTTCTATATCAATT
TTTATCGAGGATTATTCAATAATGGAGTCGCTTGCATCTCCTTAATGGCC
ATAGAGAGATTTGTTGCCATATGCCACCCATTGCGTTATCACAACATCTT
TAACCAAAAATCTACTCTCAGATGCCTTGGTATTATTTGGTTTATTTCAT
TCTTTTTTCCTGTTGTAGAAATTATATTTATGGTTACAACTGATAACTTG
GCATTTCAACGTGAGATTGTTGCATGTGAAGAAGTCAATA
>STIG_7812.OR322
ATGGAGCTGAACGTAACAGAGGCCATGCAAATGACTCCTCCAGGAATGAT
CTTCATGACGGGTCTTCTGCGCGAGCCGGAGAGCACGAGGCCTCTCGTAT
TTACATTTGTATTTGTGATATACGCCCTCACTCTTATCGCAAACATATTG
CTGGTTCTGGCCACCTTCCGGGAGGAAGAGCTACACAAGCCCATGTACAT
CTTCATGTGCGCACTTTTCATGAATGGAATTGTCGTGAGCACCAACACGC
TTCCAAGAATCATGTATGATCTCGTGTCCACCAATATCATTTCCTTTCCC
GGTTGTGTCATACAAATGAGCTTCATCCACACCACGAGTCTATTCGAATG
TTTTATATTGGCTGCAATGGCAGCGGATCGGTACGTGGCTATATGTAAAC
CCCTCCACTATAGTTCCATCCTCACGTCTGTACTTGCTGTTAAAATATGC
TTCGTATTAGTTGTGATTTCATCCTTAATGTTGTCTGGAGAAATGGTATT
GGCAAGCCTTATTCAGCTATGCAGCAAGCCAAGAATTGTATGGATGCCCA
GTTGTGATTTTATGTCATTGACAAAGATGAGCTGTGAAGATGTAACCATT
AACATCATATATGGCTACGTTATCACAGCTGTAACAGTTTTTGTCTCACT
GGGGATCATTGTGTTTTCCTACGTCCGCATTCTCTACGACTGCCACAAGT
CCAACCAGCGCAAAAGTCAGCGTAAAGCAGTCAGCACGTGCGTTACTCAC
TTCCTTGTCCTCATCACCTTCTATGTCTTCTTCCTTTTCATGGTCTTACA
TCATCGCATTCCGAGCTCTACAGTCATCCCCATCACGATCCGTTCAACCC
TCAGCTCACTCTACTACATATTCCCTCCCGTGCTTAATCCAATTATTTAC
GGCCTTCGTACGGCTGAGATTCGGCAGAGTTTAGTGAAAATGTTAAAGTA
TAAAGTTGAGTCCATTTAA
>STIG_10366.OR307
ATGATCCTCATGACCGGTCTCCTTCGCGAGCCGGCCAACACGAGGCCCCT
GGTCTTCGCGTTCATCTTTCTCATGTACGCGCTCTCTGTGCTGGGCAGCC
TGTGCCTCACGCTGGCCATCGCGCGCGAGGCGCAGCTCCGCAAGCCCATG
TACGTGTTCTTGTGCGGGCTCGCCCTGAACGGCGTCGTCATGACGACGGC
GACGCAGCCGCGGATCCTTTACGACCTCGTGTCCGTCAACGTCATATCGT
TCGCCGGCTGCGTCGCGCAAATGTCCGTCCTGCACTTCGCCACCATCGTC
GAGGGCTTCATTCTGGCCGCGATGGCCGTCGATCGCTACCTGGCCATATG
CAGGCCCCTCCACTACGGCTCCCTGCTGAACGGCGTGGTCGCGGCTAAAC
TCTGCATGCTGCTAATGGCGCTCGCCGCGCTGTTCGTGTCCGGGGAGGTC
ATCCTGGGCAGCGTCGTCAAATTGTGCACGAAGCCCCGCGTCGTCTCGAT
GCCGAGCTGCGATTTCATGTCGCTGACGAAGATGAGCTGCGAAGACACCA
GCGCCAACGTGGCATACGGCTACTTCCTCATCGCCGTGCCAGCTGTGGGT
TCGCTGGGGATAATCGTCCTCTCCTACGTCGGCATTTTGTACGAATGCAA
ACGGTCCAGCCGTCGAGGCGGGCAGCACAAGGCGATCAGGACCTGCGTCA
CTCACTTCTGCGTCCTCTGCATCTCGTACGTCTTTGTCATATTCATGGTC
TTGCAGCACCGCATAAGCAACTCCAATGCTATTCCCATCACTGCTCGGTC
CATCCTCAGCTCCCTATATTACATTTTCCCTCCTGCATTGAACCCAATTA
TTTATGGGCTTCGTACGAGCGAGATCCGACAAAGTCTCAGCAAACTCTTG
CATCACAAAGTTATTTCGACTTAG
>STIG_5577.OR323
ATGGACAACGGCAGCGATGTCGTTTATCTCGCAACCTTCGAGGCTCCCCA
CGGTGTTCAGCTGCTCATCTTCAGCCTCTGCCTGCCCATGTTCATCCTCA
CAGTTGTGGCCAACCTGTTGGTGCTCGCAACGGTGATGGCCTGCGCGCAC
CTGCGCAAGCCCATGAACATCTTCCTGTGCAACCTCATGGTGGCCGACGT
GATCGCCTGCGCGAGCAGCGTGCCCAGGCAGCTGCACATCCTGTTGACGG
GCGACGGCCGCGTCGCGTACACGTCCTGCGTCGTGCAGATGTTCTGGGTG
CACTTCTTCGTGCACAGCGAGGTCCTCACGCTCGCCGCGATGTCCGTCGA
CCGCTACGTGGCCATCTGCCGCCCGCTGCGCTACCACGCCATCGTCACGG
CCAGGCGCGCGGTGGTCGCGACCCTGACGACGAACGTCGCTGTAGTTGCC
GCCGTGTCGGTCGCCACCGCGCTCGTGGTGCCGCTAAAGTTCGCTAGGGA
CGATCAGCAAATTCAGGGCATTTACTGCGACAGCATGGGCATATCGCGGC
TATCCATCTCGGACACGCGGATCAACGACCTGTACGGCCTCGCGCTCACC
GCGGTGTTCATCGGCGTGCCGCTCTGCGCGATCGGCATCACCTACTTCAA
AATCATCCTCGAGTTGAAGAGGTCGAGCGGCGACTTCCGCAAGAAGTCCG
CGTCCACGCTGACCACTCACTTCCTCGTGCTCGCCGTGGTCTTCACCTCG
CTCTTTGTCACCATCCTCCTCCCGCGCCTCGTCAAGGACTTCCACGGCCC
GCAGGTGCGGAACGCGAGGTGCGCCTCCCAGTTCGCCATCTTCATCATCC
CCATCGCCAACGTCACGATTTACGTGTTCCGCACCAGGGAGCTGAGGGAG
GCGATGCTCAGGTGTTTTAAACAGTCGCTCCCCAAGGCTCACGTCCACAC
GGAATGCAGCGGCAGGACTTAG
>STIG_13499.OR262
ATGTACCTAACTATAACTGCAGCCAATCTGCTGGTGCTCGTGACGGTGGC
GGTGTCCACAGACTTACACAAGCCCATGCACAAATTTCTGTGCAATCTTG
TGATTGGCGACATCATTGGCAGCATAGGTGGCTTGCCCAAGCAACTGCAG
GTCCTCCTGACGGGCAACAGAGAGATCCTGTTCATTCCATGTGTCACACA
GACGTTCACACTTCACATATTCGCCATAAATGAGATTTTAACATTGGCTA
TGATGTCCGTTGATTGCTACCTGGCCATCTGCTACCCATTGCACTACCAC
ACCAATGTTACTGCAAAGAGATCCATTTTCATCGCATTACTGTCCTGGCT
GATTTCAATCATTTCAGTAAGCATTCAAGCCACATTTATCCTTTCAATTA
CATTAAAGGAAAATAACAGGGAAATCCAGGGCATAGTCTGTGATAACGTG
GGCATTGTAAGTTCAGCCGCCAATGACACCAGCGAAATAGAGGCGTATGC
AAAATCCAAGATTTTCGTAACCGTTGGCTTTCCTTTCTGTGTCATTGCGT
ACACCTACATTCAGGTTCTTATCGAGTGCAAGAATTCGACCTCCGAGTTC
AGGAGCAAAGCTCTGCACACATTCGGCACGCATTTCATGGCGCTCGCCAT
CTTTTTCACGGCGCTTTTCTTAGACATCCTTTTGCCGCGCTTTGTGAAGG
ATGCCGACAGCGAGGGCACGACAATGGAACCTGTGAATACACAGCACCGC
ATCAACGATTCGGCTCAGTACCGAGTCGGCAACCGGTAG
>STIG_922.OR354
ATGTCGACGGTGTTGCTAGATTTAGTATCGAACGCAGCCGACAAACAGCT
CCGAGTGATGGATAACGGAAGCTCTTCGTCGTCTTCGTCGATTGCGCTCA
ACATTTTAGACATCTCTCGCGAGGCAAGCTGGCTCATATTTAGCGCGCTG
CATTTGTGCTTCCTCTTCATCCTCGTGTCGAACATCGTCATTCTCATCGC
GGTGGTGCTCAGCCCAGAGCTGCACAAGCCGATGCACATGTTCCTGTGCT
ACCTGGCAGTGGCGGACATCGTAGGCAGCGCGACCATCATCCCCAAACAG
CTGCAAATCCTGGCGAGCGGCTGCAGCGATATTTCGTACGTGGGCTGCAT
GGGCCAGGCCTTCTGCATCAACATGTTTGTCATCGCCGAATCGCTCTCCC
TGTCGTTCATCTCAACCGACCGATACCTGGCCATCTGTAAGCCTCTGCAC
TACCACGCGATCCTCCCGCTGAAGCGCTCCGTGTACATCATAATCCTGGC
CTGGCTTTCCACGGTCGCCGCCTGCGTGGCCATACTTGTGTACACGCTGA
GCTTGCAGATGAAGGACGGCAACAGGAGCATCGACGCTGCTTTTTGTTAC
TCGATATACATCGTCAACTTATCTGTTTCTGATACGACCAGCACCAGGAT
GCTTTTGTCAGCGTGTATCGTTATGTTTATTGGGCTGCCTCCACTGATTT
TGATGTACACTTTCATCAGGGTCTGCCTAGAGTTCACAAAACCAAGCTCG
CCCGCGCTAAGTAAGAAAGCCAAGGAGACGCTCGTAACGCAGCTGCTAGT
GACCTCGATTTACTTCATTTCTCTGTTAACCATTATCGTTCGAGGGAGGT
TAATTCGGTCCAGCGGCGGTGGCACCGAGAATAAGAGCGTGAACTATGTC
ATCGAGCTCTCAATCCTCGTTCCGATGGCGGTCAATGTCATCATATTTGG
ACTTCGCATCACCGAGTTGAGAAAAGCCATCGCGAACCTTTTCCAGAGAC
GTTTCACGATCTTGCCAATTGACGTGAAGTCCAAAAAGATTGGTCTGCAG
ACTCGACACGGCTAA
>STIG_275288.OR230
ATGTTCACACTTCACATATCTGGCAAGAATGAGATTTTGACATTGGCTAT
GATGTCTGTTGATCGCTACCTGGCCATCTGCTACCCATTGCACTACCACA
CCAAGGTTACTGCAAAGAGATCCATTTTCACGGCATTACTGTCCTGGCTG
ATTGCAATCGTTACAGTCAGTATTATAGTCATCCTTCTCCTTTCACTTCA
ACTAAGCGAAAAAAACAGGCAAATCCAGGGCATAGTTTGTGATAATATGG
GATTATTAAAGTTGGCTGTCGGTGACACGAGTAAAATGGATGTTGTCTCA
TCGTCAATGGTTGCAACGTTGGTTGTATTTCCTCTCTGTGTGGTTGCGTA
CACCTACGTTCGGATTTTTATTGAGTGCAAGAATTCGAGCTCTGCGTTCA
GGAGCAAAGCCCTGCACACATTCGGCACGCATTTCATGGCACTCGCGGTG
TTTTTCACGTCAGTTCTTTTTGACATCCTTTTGCCGCGCTTTGTGAAGGA
TGCCGACAGCGAGGGCGTCAACTTGAGATGCGCCGCTCAGTTGGTGTTCT
TGCTCAGCCCGATTGCGAACGTGCTCATTTACTGCCTACGCACCCTTGAG
CTGAGGCTTGCAATTAATACGCAATTCAACAAGATATTGAAAAAGGTGCA
TTTCTGTCCAACAATCAAAGTTAATGTATCAGATCGTGGTTGA
>STIG_5673.CR343
ATGCTGAACATCACCCGCGCTTGCGCGACCGGTGCCAGCAGCGAGGGTCC
GGGGCACCTGAGCAGCAGCAGCAGCAACCAGAGCGGAGCGGGGGTTTACT
TCGCGTCGGACGCCGTGATCGTCGTGCAGGTCACCTTCCTGCTTGTCTTC
TACTGCTGCTCCACGGCGCTCAACGTCCTCCTCCTCGCCGTGGTGCTGCG
CGCCGAGGCGCTCCAGTGGCAGCCTCGGTACATCCTCCTGTGCAACCTGT
CCGCCTGCGACCTCATGTTCACCACCACGCTCATCCCGCAGGCCATCCAC
AGCCTCTCCCGCCGGCGCTACGTGTCGCCGGGCCTCATGTGCCAGACGAG
CATCCTCGTGTCGTTCGGCACCCTCTTCTGCATCCTGCTCAACCTCTCCT
TCATGGCGCTCGACCGCTACTTCTACATCTGCCGGCCCATGCACTACATG
GCCACCTTCACGTCGCGACGCACCAAGGCGATGGTGCTCGGCATGTGGAC
CCTCTCGCTCGCCGTGTCGCTCACCTACGTGTGGCTGCTGGGCCAGCACG
GCTCGTACAGCGAGGTGCTGTCGGGCGGCGTGGTGTGCGAGCCCGACATC
CTGGAGAAGTACACGAGCTTCCCGCGGGCGCCTGTGCTCTTCAGGAAGTG
CCTGGCGGGCGCGTGGCTCGCGTTCGCCATGTGCGCCCTCGCCTTCAGCT
ACACCCGCATCTACAGGCAGGCGCGCCTCGCCGTGGAGCCGTTCAACCAG
ACCAACGAGCGCGCGCGCACCACCGTGCTGCTGCACGGCGCGCAGCTCTC
GCTCTACCTCGGGCCGCTGGTCATCAAGTTCTCGCTCGACATCCTCCTGG
ACCAGGGCGTCATCCAGGCGGACTTCTTCACGCTGCTCGACGCAATCAGC
CTCAGCATCATGGTGACAATCCCGCCGTGCGTCAATCCCGTGGTGTACGG
CCTGCGCAACGAGGAGATCTGGAGGGCGCTCAAGGCCGCACTCTGCCGCA
GGCATCAGCCCGTGATGACGGTGGCCGCGTGA
>STIG_3420.CR393
ATGGAGTCGCAGGTGCCTCCGCTGCTCGACTTATCGGGCCCCTCCTCGTC
CCCGTGCGCCTCCGCCACCGCCGCCTCCGCCGCCGCCGATCCGCCCGCCG
AGCTCCGCCCGGCCGAGGCAGTGGTGCTGTGCCTGCTCCTGTCGGCCTCG
TGGCTCACGTCCGTCGCGGGCAACGCCCTCGTGTGCCTGGTCATCCACCG
CAGCCGCCGCACCCAGTCCACCACCAACTACTTCGTGGTGTCGGTGGCGT
GCTCCGACCTGCTGCTGGCCGGCACGGCCACGCCGCTCGCGGCGCTGCAG
GTGGCGATGTCGGGACGCTGGGTGGCGGGCGACGGCGTGTGCCGGGTGGC
GAGGCTCGCGCTGTACCTGGCGCCGGCCGCCCAGATCTACGTGCTGCTGT
CCATCTGCCTCGACCGCTTCTACACCATCGTCTACCCGCTCAGCTTCAAG
GTGTCCCGTGAGAAGGCCAAGCGCATGATCGGCGCCTCCTGGACCCTCAC
GGCCGTCCTGGCGTTGCCGGCGTTGTACTTCTACCGCGCGCGGGAGGGCT
GGCCGGTGAGCTGCGCGTCGTACCTGCCATACACCTGGGAGGGGCTGCTT
TACGGCTGCCTGCTGCTGCTGCTCGCGTTCGTGCTGCCCTGCGTCTTCAT
GGTCCTCTTCTACCTGAAAATCGTCAAGTACATCTGGAGGATCGGCTCCA
ACGGGCGCACGGTGCAGCGCACCATGAACAGCGTGCCGCGCACCAAGGTC
AAAACCATCAAGATGTTTCTCATCCTCAACGCGGTCTTTCTCGCTTCGTG
GCTGCCTTTTTTCGTGCTCCAGGTCTGGCACCCGGGCGAGGACGAGCGAG
CGGGCTCCGCCTCCACGTTCCTCGTCGTCTCGGCCCTGGCGCTCAGCTGC
TCGGCCGCCAAGCCGACGCTCTACTGGGTGTACAACTCGAACTTCCGCCG
CGGAGTCAAGGAGACGTTCTGCATGGCGCCCATGAAGTGCTACCGCAGCA
ACGCCTACACCATCACGACGAGCTCGCGCATCGCCAAGAAGAACCACGTG
GGCATCGTGGACCTGCCCGCGCCCAACAAGACCGTCACCAAGGACACGGT
CTACGAGACGTTCGACAGGGACGCCAAGGAGAAGAAACTCGCCTGGCCCA
TAAATACAAACTCGCCCAACACATTTGTATGA
>STIG_2061.V1R320
ATGACGCAAATTAACAACGCGACGGTGAATCTCACCGTGACGATAAACAG
CAGTGTCGTGGTCTCTCAAATGTTTTACACCATCTTCCAGATTGTCAACC
TCTTCATGACGGCCCCTTCTCTGTGTTTATTTCTCTCTATCACCGTCACG
ATTTTCACCGAAGTGAAGCTGAGGGAGAACTCGCGCTACATTCTCTTCGC
CAGTCTCCTCGCGTGCGACACCTTCTTCTTACTTTGCTCCACTATCATGT
CTACTTTCATTTGGCTACAAACAAATTTAAGTTTGACGTCGTGCAGCGTG
AACACCATGGTCAGCACAATTCTGAACCAGAGCGGGGTTCTGTGCGTCAC
GCTCATGTCCGTGGAGCGATACGTGGCCATTTGCCACCCCTTCCATCACC
CCCGCTGCTTCAGCCACCGCAAAACGCTTAAGTTCTTGGCCATAATTTGG
TCCGTCGCTTCAGTGTTCCCGCTGGCGTGCGGCATTCTGGTCTTCACAAG
TGGCGTGACCGTGAACAACACTCGGACTTGTTCCACGTATCTCACCGACA
GCCTGATGCCCAACCCCATGGCAATCACGGTGCTCAGAGAATCCCCAAAC
GTCATTATTTTCTCAGTCTGCATCATTGCGCTGATCTTCACCTACTTCAA
TATAATGATGGCAGCTAGAAAGGCGTCCGATGATGCGTCTAAGGCGAAAC
GAGCCAAGCAAACTGTGATATTACACGGCCTGCAGTTGTTTCTGTATCTG
TGTTCACTTGGTAACAGATTTTTTGAAATCCTTTTTGCTATAATCACAAC
AGATCGTAACATGATAACAATATTACGGTTATGTAATTATTTATGTCTTT
ATTATAGCTCAAGGTTTGTTGTTCCCTTAATTTATGGAATACGTGATAAA
AAACTTAGGCAGTGTCTTAGGAAGAAGATCACCTGTCACTACAATAGGGT
GAATACATTTTAA
>STIG_245.CASR1552
ATGGTGGTCCAGAGTCGCTCGTGGAAATTCCGCTTCCGTACTGGTGGTGT
AAATATCAGCACACTGGAGTTGCAATGCAGAGGTCGCCGGTTCGATCTCT
TAGCGCGGCAGCTCCATCCCCCACCTCTGTCCACCCTGCAGTATAATTGG
GTTCTCCGCAGCAAGTCGATCATCAGGGTCGCGTGTGGTGGGATAAACCG
TGGGTACTCCCGCCCCTGTCAAGCTTCCGCCACGCACTACTGCGTAGGCT
TCACAGCAGGAATGCTCAACCAGCGCAGCGCGACCCAGAAAGCCACACTC
GGATCCGCGACGGCTGCGAAAACTGACCGTGCTATATTGAAATTCGTAAC
CGAGTTCTTAGTGGTTGTTCTAGTGCAGGTGGCCGAGTTCTTAGTGGTTG
TTCTGGTGCAGGTGGCCGAGTTCTTAGTGGTTGTTCTATGGTGCAGTGCA
GGTGGCCGAGTTCTTAGTGGTTGTTCTAGTGCAAGTCGCGTGGTTCTTAG
TGGTTGTTCTAGTGCAGGTGGCCTGGTTCTTAGTGGTGGTTCTATGGTGC
AGGTGGCCTGGTTCTTAGTGGTTGTTCTAGTGCAGGTGGCCTGGTTCTTA
GTGGTTGTTCTAGTGCAAGTCGCCTGGTTCTTAGTGGTTGTTCTAGTGCA
GGTGGCCGAGTTCTTAGTGGTTGTTCTGGTGCAGGTGGCCGAGTTCTTAG
TGGTTGTTCTATGGTGCAGCACAGCCGCCGTGAAAGCTACCAGCAAATCA
GTGCTCAGAGCTATTGCGGGACTGCGCCTTTGCCTGTCCTCGTCCAGTGC
CGTGCGTGGGAACCTCTCGGCGTGCGCGTCCCCCCCCCCCCGCCTGTGGC
GTTCCGGCCACGCGTGTGGCCGCTGTGGCTCCGCGGGGTTGTTGCGCGTG
CCACCGATGGCGCTGGCAGCGAAGGAGCGAGCGGTGCTGCTGGCACTGTG
CTGGCTCGTGGTGCTGCAGCGTGGGGGCGGCGCGCGTGCCTCCTCCTCCT
CCTCCTCGTCGTCGCGCCCCTCCGAGCAGGAAACTCGCACCAAGCCCGCG
TGGAAGGACGGCGACCTGAACCTGGGTGGGCTCTTCCCCATCCACTTCGG
CGTGCTGAGCCGCGCCGACAGCCTCACGGTGCGACCCGAGGCCGTGGAGT
GCGTCCGGTTCAATTTCCGCGGCCTGCGCTGGATGCTCGCCATGGCCTTC
GCCGTCGAAGAGATCAACGCTGACAACTTGCTGCTGCCGGGCCTCAGGCT
GGGCTACAAGATGGCCGACACGTGCAACACGGTGTCGAAGGCGCTGGAGG
CGACGCTGGGCTTCGTGGCGCGCAACAAGCTGGGAGCCCTGGGCATGGGC
GGCGTCTGCAACTGCACGCCGGCGCCGCGCGCCAACACCGTGTCCGTGGT
GGGTGCCACCAGCTCCGGGGTCTCCACCGCCGTGGCCAACCTCCTGAGCC
TCTTCCGCATCCCGCAGGTGAGCTACGCGTCGTCGAGCCGCGTGCTCAGC
AACAAGCAGCAGTACCGCTCGTTCATGCGCACCATCCTGAGCGACGAGCA
GCAAGCAACGGCGCTCGCCGAGTTGGTGCGCGAGTTCGGCTGGACCTGGG
TGGGCCTCATCGCGTCGGACGACGACTACGGGCGGCCGGGCATCGAGCGC
TTCCGCGAGGAGACGCTGGAGGACGAGGACGACTGGCCCGGGCGGCGGCG
CGGCTACGGCAATGATGACGACAACGAGGAGGAGGTGATCTGCGTTGAAT
TCTCTGAGACAGTGTCGCTCTACGACCCGCCAGAGCGGATCCACGAGCTG
GCCGACATGATCGCGAACGCGACGGCACGGGTCATCGTCGTGTTCGCCAG
CGGCACCGACCTGGACCCGCTGATGCGCGAGGTGGCACGGCGCAACCTAA
CGGGGCGCACTTGGATCGGCAGCGAGGCCTGGGTGAGCTCCTCGCTCATC
GCCCGCCCCGAGATCTTCCACGTGATGTCCAGTAGGGGCACGGCGTCAGA
ACGTCGCAACAACGAGTTCGTGGCGAGGTCTCTCGGTGAGGTAGTTAACA
TCTCGCCACTGCAGGTGGGCAGCACGCTGGGCTTCGTGCAGAGGCCAGGG
CACATCCCGGGCTTCCGCGAGTACCTGCAGAAGGTGCACCCGCAGCGCCA
CCCGAACAACGTGTTCGTGCGGCAGCTGTGGGAGGCCACCTTCAACTGCA
CGCTGAAGGCCGAGGCGGCGTCGAGCGACAACTGCACCCAGTCGGGGAAC
CCCGTCCGCCACGGCGCCAACGAGGACGACGGCTCGTCCGAGAAATGCCC
GGAAGGTGTGAAAGGCGCAGCCAACGCCCCGCGGCCCTTCTGCACCGGCC
GTGAGAACATCAGCGCGGTGAAGACGCCGTTCCTGGACTACACGGACCTG
CGCATCACCTACAACGTCTACCTGGCCGTGTACGCCATCGCGCACGCGCT
GCACGACATGCTCTTCGGCTGCCGCGAGGGCGCTGGCCTCTTCGAGGGCG
GCAAGTGCACCAACATCCAGCAGCTGGAGCCATGGCAGGTGTGCGCACAG
CCAGGGCCACGGGGACACGCGGCGTCGGGAGTAGCGGTGGTGGTGATGAC
GGCGGTGGTGGTGGCGGCGGTGGTGGTGGTGATGACGGTGGTGGTGATGA
CGGCGGTGGTGGTGATGACGGCGGTGGTGGTGGTGATGACGGCGGTGGTG
GTGGTGATGACGGTGGTGATGACGGCGGTGGTGGTGATGACGGCGGTGGT
GGTGGCGGCGGTGGTGGTGATGACGGCGATGGTGGTAATGACGGCGGTGG
TGGTGGTGATGACGGTGGTGATGACGGTGGTGGTGGTGGTGATGACGGTG
GTGGTGATGACGGCGGTGGTGATGACGGCGGTGGTGGTAATGACGGCGGT
GGTGGTGATGACGGCGGTGGTGGTGGCGGCGACGGCGTTGTGGAGCGGTC
GTGCGTCTCAGAGCACTTTGCCAGGGCACCCCCAGTGGCAGCCAACCCCT
GTGGGCACACGGTCGGTCACCTTCGTGGACACCCCGTACGTAACGAATCA
CGATCTCCCTACGACGCAGCTCCTGCGCTACCTGCAAGTGGTGCGATTCC
GAAACAACAAGGGCGAGGAGGTGCAGTTTGACGAGAAGGGCGACCCCAGG
GGTGGGTACAGCCTCGTCAACTGGCAGCAGTCGCCCAAGGACGGCTCCGT
GCAGCTGGTGGAGGTGGGCAGCTATGATGGGCGCAAGCCCTCGGGCCAGC
GCCTCGTGGTGGACAAGTCGCGCATCGTGTGGCACAACCACAAGAACGCG
ATACCCACGTCCGTCTGCACCCAGCCGTGCGCTCCGGGGACGCGCAAGGG
CATCCTGGAAGGGGAGCAGGTGTGCTGCTTCGAGTGCATTTCCTGTGCAG
AAGGAGAGTACAACAACGAATCCGATGCCAACAGCTGCCTCGGGTGCCCC
GAAGATTCCTGGCCGTCGGCGAACCACACGATGTGCGTCCCCAAGCGGGA
GGAGTACCTGTCGTGGCGAGAGCCCTTCGGCGTGTGCCTGGCGTTCGTCG
GCTGCCTCGGCGCCGTGCTCACACTCAGCGTGGCCGCCGTCTTCGTCAAG
CACCGCGGCACGGCCATCGTGAAGGCCACCAACGTCGAGCTCTCCTACCT
GCTCTTCTTCTCGCTCTTCTGCTGCTTCCTGAGCTCGCTCTTCTTCATCG
GCAAGCCGAGCACGGTCGCCTGCAAGCTGCGCCAGCCCACGTTCGGCATC
AGCTTCGTCCTGTGCGTCTCGTGCGTCCTCGTCAAGACCCACCGCGTCCT
CCAGGTGTTCGAGTCGCAGATCCCCGGCCGCGGCGGCGTGCGCAAACTGC
TGGGCCTCGACCACCAGCTGCTGCTCGTCTTCCTCTTCACGCTCGTGCAG
GTCGTCATCTGCGCCGTGTGGCTCTACACGGCGCCGCCCACCTTCGAGGA
GGACGACACGTTCAAGAACGACGTCATCTACCTGTCCTGCGACGAGGGCT
CGCAACTCGCGCTGGGCTTCGTCATCGGCTACACGTGCCTGCTCGCCGGC
GTCTGCTTCCTGTTCGCGTTCCGCGCGCGCAAGCTGCCCGAGAACTTCAA
CGAGGCCAAGTTCATCACGTTCAGCATGCTGGTGTTCTTCATCGTTTGGC
TCTCGTTCATCCCGGCCTACGTGAGCTCGCAGGGCAAGTTCGTGGCCGCC
GTCGAGGTGATCGCCATCCTGGTGTCCAGCTTCGGGCTCCTGAGCTGCAT
CTTCTTCCACAAGTGCTACATCATCCTGCTCAAGCCCGAGCGCAACACGC
CCGAGGAGGTGCGCTGCAGCACGGCCGCCCACTCCTTCAAGACGGCGGCG
CGCGTCAACCTCCACACGGCGTCGAGCATCGGCAGCGGCGGCAGCGCGGG
CAGCATGAACGCCAAGTACGACCACCACCATCACCACCACCATCACCACC
CAGTGCGGGCGTCCACGCTCACCGTGCTCAGCGTGGGCGTCGAGAAGGGC
CTCAAGAACTCGCAGGAAATGGAGGCCGACGCGGAACCGCTGGCGCGCAC
CTCGAAGGGCACGCGCCATGCAAACAACTGTAAGGACGGCGGCGAGGTGA
ACGTCCGTATACCCGGGAAGGAGCTGGCGTCCAGCATGTCTTCGTCCATG
CTCACTTAA
>STIG_2008.CASR839
ATGTTTCCACTGCACAACAGCGTCATTAATCTACCACTTGAATTCAACGC
CGTTCCTACATCTGCGGATTGCGTAATGTTAAACGAGAGGGCTCTGACAA
GACTCTACACGATGCTGTACACAATCGAAGAGATCAATAATAGATCTGAT
CTTCTGCCCAATATGAAGCTTGGGTATAGAGTCATAGACTCGTGCACTGA
CGTTATGAAGGCTGTGGAGGCCTCCTACGAATTCTCACTGTCTGGGTCGA
CACAGAAACCTCCGCTGGTAGTCATAGGAGATGCCTATTCTTTTTTGACG
ATTCCTGCAGCATACACATTGGGGTTAAAGCACATTCCAATGATAAGTTA
TTCTGCAAGTGCACCCAGCCTGAGTGACAAGACAAGGTTTCCAACGTTCA
TGAGGACGATCCCCAGCGACACATTCCAGTCAAAGGCCCTTGCCGAGCTT
GTCGGTCACTTCGGCTGGACGTGGATTGGCATTTTGGGCTCAGACGATGA
CTACGGCAGGCAGGGCCTCGGGAAGTTCCAGAGCGATGCCCATGAGTATG
GCGTTTGCACCGACTTTCAAATATGGGTGCCGAAGAAAATCGCGATCAAA
GATATCAATAGCATCGTGAACGTGATTCAAAATTCCACAGTGAAAGTAAT
TATTGCATTTGTAATCGACGCCGAACTTGAGCCTATCATCAAAGAGATGG
CCAGAAGACAGATTGTTGGGAAAACGTTCATCGCAAGTGAATCTTGGATT
AGTTCTCCAGTCATTCACAAACCGCAGTATGCCGACGTTCTTGAAGGCAC
CATAGGGTTTGACATGATTAGCGCCGACATGAACAAGCTCAGCGATTTTC
TTAGAAACAGCAAACCTACAACAGACAACCCGTTCATGACTGAACTGTGG
CAGGAGACATTTCACTGTACACCATATCCATCTGGGCTCGTGGACGCCGC
GCGCCTTCCGGCTTGCAGCGGAGACGAATCTCTGGGCAGCGTGACCTCGT
CGTTCTTCAACCCGAGCGAGATGACCGTGCCGTACGCGGTGTACCTGGCG
GTGTACGCCGTGGCCCACGCACTGCATGAGCTCACCGCCTGCACAACGTG
GACCAGTGTCTTTGCCGGAGGCCACTGTGCCAATCTGTCTGACATCCAGC
CATGGCAGGTTATGAGGTACTTAAAGAAAGTTGACTTCAAAGATAACGGC
TACAACATTAGATTTGACGCAAATGGAGATCCCGTTGCCTATTACATCTT
GAAGCAATGGCAGCGGAAGGACGATGAGAACATGAAGATGGTAGCAGTCG
GGTCCTACACCAATCTAAACAACAACACGAACAGCACCAACAAAGGACAT
CTCATCATCAACGATGAGCTCCTCCTTTGGATGGGGAAACAGCTGAAGGC
TCCAGATTCATTATGCGTGGCTGCTTGTCCAGAAGGCAGCAAGAAGGAAT
ACGAAGCGGGGCAGCCCTCCTGCTGCTACAGATGTGTGCAATGCTCAGAT
GGCGAGTTCAGCAAGACTAAAGGTATTGCTGTGAATGCAAACAAATTTAA
CCACGCCAATAACTGTATGAGGTGCCCTCCGGACTCCTGGTCAACGGGAA
CACACACCGACTGCTTTGTTAAACCCGTGCAGTACCTAAAGTGGGACTCA
GTCGAAGGGCTCATTCTTCACATTGCTGCGATCATTGGCATCTTTCTCAC
GATCGATGTACTCTTCATTTTCTACAAGTATAGAGAAACACCAATCGTAA
AGGCGTCAAATTTCAAAATAAGCCTCATGCTATTGATTTGTTTGTTCTGC
AATTTCCTCTGCATCTACGTGTTTGTCGGCATACCAAAGCCCTGGATGTG
CATTGCCCGCCAGCCCTTTTTCGGTGTCAGCTTCTCGTCCTGCTTGTCTT
GCATCTTGGTCAAAACAATCTCAATGATAATTACGTTCAAGCCCAGTCTA
ACCAGGAATAACACATTCCACAGACAAATGACACGCGCAGAAATCCCTAT
CGTAGCCGTGGTTATTGTCATCGAAGTTGCATTGTGCGTGGTCTGGTACT
TCCTAGCGTCTCCAAGCGTATTTAGGAATGAAAACATAAAAGCCGACACA
ATCTTCCTGCAATGCGATGAAGGCTCTCCATTGAACTTCGCGTTTATTAT
CGCGTATTTGTACGTTTTGGCATTGATTTGTTTAATGCTATCATTCATGG
TACGCAAGCTTCCTAATAACTTCAACGAGGGCAAGTTCGTGATGTTCAGT
GCCTTAACGTTCTTTATTGTGTGGATATCATTCATTCCCGCTTACATTCT
GAGTAACGAGCACAGGGTCGTTGTCGAGGTCATCTCTATCATTCTCTCTG
GCTACGGAATCCTTATTTTTCTGTTCTTCCACAAATGCTACATCATTTTG
TTTCAACCACAAAAAAATACAAAAGAGCATTTAGATAAACAGTTGATGGA
ATTTATAGAAAAAGCGGTGGAAGACAAGATTGGAGGAGCTACTGCTACGC
ACCCAGTCCAGGTCACTTAG
>STIG_10424.MGR922
ATGCAAAATCCGAAGGTGCTAGCCATAGGGAAACACATAATTTATCTTCT
CCTAACGTGCTTGGTAGCCCAGCAAGTGGCTCTCACTCAAAATGAGGGTG
GCAGTGGCAAGAGAGAGGTGCGAATGGACGGAGACCTGGTTCTGGGTGGC
CTCTTCCCAGTGCATGAGAAGGGCAGTGGACCTGAAGACTGTGGGAAGAT
CAACGAGGACCGTGGCATCCAGCGCCTGGAGGCTATGCTGTTTGCGTTGG
GTCAGATCAACAGGGATTCATCGCTGCTGCCCGGAATAAAGCTGGGAGCA
CACATCCTGGACACATGCTCCAGGGACACTTATGCCCTGGAGCAGTCCCT
GGAGTTTGTTCGCTCGTCGCTGCTGAAGGTGGACGAGACGGAGTACATGT
GCCCCGATGGCTCGTATGCAATCCAAAATCAAGGACCCACGGCCATCGCT
GGGGTCATCGGCGGTTCCTACAGCAGCGTCTCCATCCAGGTAGCCAACCT
TCTCCGCCTCTTCCAAATCCCACAAATCAGCTACGCCTCCACGAGCGCAA
AGCTGAGCGACAAGTCGCGCTACGACTTCTTTGCACGCACCGTGCCCCCA
GACTTCTACCAGGCCAAAGCCATGGCTGAGATCCTGCGCTTCTTCAAGTG
GACGTACGTGAGCACGGTGGCCTCTGACGATGACTACGGCGAGGCTGGAA
TGGAGGCATTTGAGCACGAGGTCAGGTCCAGAAACATCTGCATTGCAGTA
TCCGAGAAGGTTGGACGGTCGGCGAACAAAAAGACATACGACGGGGTCAT
AAAGGCTCTGATGCAGAAGCCAAACGCCAAGGTTGTGGTCTTGTTTACAA
GGAGCGACGATGCCAAGGAATTGTTGGCTGCAGCCCGAATGCTCCACGCG
TCGTTCTACTGGGTTGCGAGTGATGGATGGGGTGCCTTGGAAAGTGTCAT
CAAAGGACAAGAGGATGTTGCTGATGGCGCACTAACGATTGAATTGAACT
CGCAGCGGGTGAAAGAGTTTGACGATTATTTCCAAAGTCTCCTTCCTGCG
AAGAACAAAAGGAACCCGTGGTTCACCGAGTTCTGGCAGCAGAGGTTCCA
GTGCACTCTGTCACGTGGACACCGGCACGGGAATGTCTGCAATGCATCCA
TGTCACTCCGAAGAGGCAGTTATAAGCAAGAGACCAAAATAATGTTCGTG
ATTGATGCAGTTTTTGCTTTGGCCCACGCATTGCATAACATGCACAAGGA
ACTCTGTCCCAACACAACCAAGCTATGTGCGGCCTTCACACCAATCAATG
GTGTTAAGCTGTATAAGGAATTTATTTTAAATGTCAGCTTCCAAGCTCCC
TTTGGTGATCACGACCGAATTGTGAAGTTCGACTCATCTGGTGATGGATT
GGCAAAGTACAACATATTCATTTTCCAGAAATCAAATGGAAAATACTCGT
ACACTAAAGTTGGCCATTGGTCACAAGGCCTGGTTCTACAAGCAAACGAG
ATCCACTGGGCAAAATCTTCGATTCCAGTGTCTCAGTGCAGTGACCCCTG
TGCTCCGAACGAAATGAAAAGCACACAGCGGGGCGACTCTTGCTGCTGGG
TGTGCATTTCGTGTCAGCCCTACGAGTACCTCTACGACGAATTCACCTGC
ATGGACTGCGGCCCCGGCAGATGGCCCTCGGCCGACCTGAGGGACTGCTA
TGACCTCCCGGAGGAGTACATAAAGTGGGAGGATGCCTGGGCTTTGGTGC
CCATAGCAATCTCCTGCATTGGGCTCATTTGCACCGTCACGGTGCTCATC
ACCTTCATCGTGCACGGCAACACGCCCATCGTGAAGGCCTCCGGGCGGGA
GCTCTGCTACGCTCTGCTGGCCGGCGTCTCCATGTGCTACAGCACAACGT
TTGCCTTCGTAGCGAAGGCCACGGTCCTCGTGTGCGCCCTGCGGCGGCTC
GTTCTCGCCGCGTCATTTGTGGTTTGCTACTCCGCTCTGCTCACCAAGAC
CAATCGGATTTCGCGAATGTTCAACAGCGCCAGAGAAGGCGGGAGCTCGA
GGCCAAAATTTGTGAGTCCCCTGGCCCAGATGGTAATCTGTCTCACCCTG
ATATTAATCCAGCTCTCCGTTGTTGCCATTTGGCTCATTGTGGAGAATCC
GGGATTGAGGCGATTCACCATCCCAGACAAGCGGGAGGTGGTCATTCTCA
AGTGCAGCGTCCAGGACTCCAATATGTTAATATCCTTGGTCTGCAATGTG
TGTCTTGTCATGGTGTGCACTGTGTACGCTTTCAAGAACAGAAAATGCCA
CGACAGCTTCAACGAGGCCAAGTTTATTGCCTTCACCATGTACACAACAT
GTATCATCTGGCTGGCATTCGTGCCAATTTTTTACGTAACTTCTGGAGAC
TACAGGGTCCAAACCACAACCATTTGTGTCTCTGTGAGCCTCAGTGGCTC
GGTGGTGCTGGGATGCCTGTTTGCACCCAAAGTGAACATTATACTCTTCC
AGCCGCACAAGAACGTGGAGAGGCCACCGAAGCCGACCACCATCAGCCTC
GCCGCAGGGACTGCCACCTCCTTTTCACTCCGTAAGCTTCGCCTTCGATG
TTCACCACTCTACCAAGTCAAACTGAATGCTTCTTTAAATCGGTCTATAT
TTTTGGTTGGTGTCATAAAAATTCGAATCCACGGCTGCAGCCCCGAAGCC
ACTGTGTTAATCCGGCCCTGCTTGCGACTCCAGGTTCCGTTAATCATCGC
CACGTACGACAGAGCATAA
>STIG_19266.MGR898
ATGCCTCCTCCGTCGCCGCCACCGCCGCGCCACCGCCACCGCCGGCACCA
CCACCAGCACCACCACAACCACCGCCGCCGCGCGTTCCCCCTGCTCCTCG
CGCTGCACGCCGCCGCCGCCGTCGTCTGCTCGGCCTCGCGGCCCGAGCCT
AGCCCGGGTCGCAAGGAGGCGGAGAAGGAGCAGGAGCTGCTGGTCGGGGG
GCTGTTCCCCGTGCACGAGAAGGGCGACGGCTCCAAGGACTGCGGCCCCA
TCAACGAGGCGCGCGGCATCCAGCGCATGGAGGCCATGCTGTTCGCGCTC
GACAGGATCAACGAAGACCCGCGGCTGCTGCCCGGCGTGCGGCTCGGCGC
GCGCGTCCTGGACACGTGCCTCAAGGACACGTATGCGCTGGAGCAGGCGC
TCGAGTTCGTGCGCTCGTCGCTGCAGAAGGTGGACGGCACGGACTTCATG
TGCCCCGACGGCACGTACGCGATCCACGGAGGGAACGCGCAGCCCATCGC
GGGGGTCATCGGGGGGTCGGACAGCAGCGTCTCCATACAGGTGGCCAACC
TGCTCCGGCTCTTCCAGATCCCGCAGATCAGCTACGCGTCGACGAGCGCC
AAGCTGAGCGACAAGTCGCGCTACGACTACTTCGCCCGCACCGTGCCGCC
CGACTTCTACCAGGCCAAGGCGATGGCGGACATCCTGCGCTTCTTCAACT
GGACGTACGTGTCCACCGTGGCGTCGGAGGGCGACTACGGGGAGACGGGC
ATCGAGGCCTTCGAGAACGAGGCCCGCTCGCGCAACATCTGCATCGCCAC
GTCGGAGAAGGTGGGCCGCTTGACGGGCCCCGACTCGTACAAGGGCATCG
TCCACAACCTCATGCAGAAGCCCAACGCCCGAGTCGTCGTCCTCTTCATG
CGCAGCGACGACGCCAAGAACCTGTTGGCCGCCGCGACCAGCAACAACAC
CTCCTTCCTGTGGGTGGCGAGTGACGGGTGGGGCGCCCTCGAGAACGTCG
TGAAGGGCAACGAGAAGGCCGCCTTGGGCGCCATCACCATCGAGCTGTCG
TCGTTCCCCGTGCAGGAGTTCAGCGAATACTTCAAGTCGCTCAGGCCCAC
CGCCAACGAGCGCAACCCGTGGTTCCGCGAGTACTGGCAGCACAAGTTCC
AGTGCACCCTCCCCGAGCTGCCGCACGTCGAGAACGAGTGCAGCCAGCAG
CGGAGCCTGAACGACAAGAACTTTGAGCAGGAGTCGAAGATCATGTTCGT
GGTGAACGCGGTGTATGCCATGGCGCACGCTCTGCACAACATGCAGAGGT
CCCTGTGCCCCAACACCACGGGGCTCTGCGATGCCATGAAGCCCATCGAT
GGCAAGAGGCTCTACAAGGAGTTCATACTCAAGGCACAGTTCGACGAGTT
ACGCGTTTGCCAGTTTTTCCTTGTTCAGCATTACACACTGCACGCACCTG
ATGATTGGCAAACATTCCACGTGGAGACCACTGTTGCAGATGACGATAAA
GATCTTGTGTTTGTGTCCCCATTCCGCAACGACTCGAGAGTGCGCTTCGA
CAAGTTCGGCGACGGCATCGGCCGCTACAACCTCTTCAACTACAAGCAGA
CGGGCAAGCGCTACACCTACACCAAGGTGGGCTACTGGGCCGAGGCTCTG
CACCTGGAGACGAGCCGCATCCAGTGGGCCAAGAACTCCGTGCCCGTGTC
GCAGTGCAGTGACCCATGCGCCAAGAACGAGATGAAGAGCATGCAGCCCG
ACAACTGCTGCTGGATCTGCATCCCGTGCCAGCCTTACGAGTTCCTGTAC
GACGAGTTCACCTGCTTGGAGTGCAAGCTGGGCAGCTGGCCCACCGACGA
CCAGACGGGCTGCTACGACCTCCCGGAGGAGTACATCAAGTGGGAGGACG
CATGGGCCGTGGTGCCCGTCACCATCTCGTGCCTGGGCATCGTGTGCACG
CTGCTGGTGGCCGCCGTCTTCCTCAAGCACAACGACACGCCCATCGTGAA
GGCCTCGGGCCGCGAGCTCTGCTACATCCTGCTCTTCGGCGTCTTCATGT
GCTACAGCATGACCTTCTTCTTCATCGCCAAGCCGTCGCCGTCCGTGTGC
ACGCTGCGGCGGCTGGGCCTAGGCACGTCGTTCGCCATGTGCTACGCGGC
GCTGCTCACCAAGACCAACCGCATCGCGCGCATCTTTAACAGCGTCAAGG
AGGGCGCCCAGCGGCTCAAGTTCATCAGCCCCGCGTCGCAGGTGCTCATC
TGCATGGCGCTCATCTCCTGCCAGGTCCTCTTCATCATCGCGTGGCTCGT
CGTGGAGCCGCCCGGCGACCGCAGGGACACGTCGCTGGAGAAGCGCAACG
TGGTGACGCTCAAGTGCAACGTGCAGGACTCCAGCATGCTCATCTCGCTG
GGCTACGACGTGATCCTGGTGGTGCTGTGCACCGTCTACGCGTTCAAGAC
GCGCAAGTGCCCCGAGAACTTCAACGAGGCCAAGTTCATCGGGTTCACCA
TGTACACCACGTGCATCATCTGGCTTGCCTTCCTGCCCATATTCTACGTG
ACCTCCAGCGACTACAGGGCCCCATTCTGCCCATGGGCCGTGGAGCAGTT
GCACCGCCTGCACACTCGATGGCTACGCCCACCGCCAAACGCGTACATCG
TTGTCCAGGTGGCAGATTTTACTCGGGATCTCGACGAATCTCGGTAG
>38686.OR328
MVSNSSLNASSAVTADASSDLILMVTLFQGLPGVRYACFAALLLIYSATM
LANLTLALVICLESSLRRPMFLLMALLSATDAVETTNLLPRIMANLVSRD
SHVTVPECIAQMFFVHTGIRLQSFILTAMSVDRYVAVVHPLRYAALVSNV
RVLRALLASVALATLPIFGYVAVASGLRYCRPMVTSSPNCDITIIGSLSC
GDLYPSVIFTYVNIVTGIALPLLLVVAMYGLVFADLRRRRAGPSERSHRK
AVHTCLSHLFVVAVFFAFIAFTFINGLNLYTIPRDVRFPLQILQYVVPPA
LNPVVYGLRTAEIRRAFVRLVTRRVAVA
>14718.TAAR353
MENRTVGPYDHCIDSFYHLNCSTPTLSVPERTAALSAITTLILATILGNL
LIITSIAYFRQLQTRTNIMALSLAVADLLVGLTVMPYSMMKAVYKCWFYG
QFFCNLQFFLDYTLTNSSIIHLGCIAYDRYVAICDPLRYPQRVTNHTVVM
MLLISWFGPALFSSPILVNFNLEWSRGIIEIISCPNECLFFVSTWLVSLV
GVCPYVLSLLTMSYVYARIYVVARRQGHQISSVSLQVHAQQQQQQQQVEH
TNFRQKSTAMKREHSAAKTLGSIIGFYLLSWLPFYMVVLFFPNFQNSSAA
VRITTWIGYISSAINPVLYASLNRPFRSAFVALISCKVLSFSRARTMDLS
GVK
>14718.TAAR345
MPETNSTLGKCAAPFLQLNCTGPGLEPTNQAFVLSIIILLIVVTIIGNLL
VACAVLRFRQLQTRTNAVTTSLAVADLMVGAVIIPCSMTQEVYRCWFFGQ
TFCRIHYFMDYWFTNASILHLGCIAFDRYVAICDPLRYQQRVTNRTVVLM
LLMCWLCSALFSAPILISLSDVLSRGVMERTSCPDECVFIVNFGLMFIIG
ICPYFLSLITLSLAYAKIFSVARVQASQIHAAGKHGADSSSSASIVGDAN
SKRTWLAMKREHNATKTLGMIIGFFLLSWLPFYIISVVDVIIHYQIDAVM
WGTVTWIGYFSSAVNPILYASFNRPFRNAFRDIVSCRAFTSRRGT
>16230.TAAR353
MENRTVGPYDHCVDSFYHLNCSSPTFSMSERTAALSAITTLILATVLGNL
LIITSIAYFRQLQTRTNIMALSLAVADLLVGLTVMPYSMMKAVYKCWFYG
QFFCNLQYFLDYMLTNSSIMHLGCIAYDRYVAICDPLRYSQRVTNHTVAT
MLLISWFGPALFSSPILVNFNPEWSRGIIEIISCPNQCLFFVSTWLVSVV
GVCPYVLSLLTMSYVYARIYVVARRQGRQISSVSLQVHAQQQQQQQQVEH
TNTRQKWTAMKREYSAAKTLGSIIGFYLLSWLPFYMVVLFFPNFQNSSAA
VRITTWIGYISSAINPVLYATLNRPFRSAFVAVISCKMLSSTRARTMDLS
GVK
>12707.TAAR348
MSSHANTTLPACGLTFYDFNCSRASVTSSSERAQVMSLLLSISAITIAGN
LLTITSILYFRQLQTRTNILTLSLAVADLLVGLLIMPFSVMRSVHNCWFY
GRVFCRVHTWLDYTFCTSSIVHLSCISFDRYVAISDPLRYEQRVTRRACV
RMLVCCWLCLLVYGLAFMMEWNLVGLEEEVAHICPDDCPVLLNLPFAMAN
TIFACIVPMMLMTLAYGRIYQLARQQARKITSAAVGSNADSARSSLRREH
SATITMGIIVGVFISLWIPYFVVSVTEPIFGYHASSVTWEVINWFTYINS
TANPILFAAFNRPFRNAFYLILSGRMFASSCRGVDLFDVLRALAKARG
>9665.TAAR351
MMEANSTLGECHVPFLEFNCTGPGLEPTDQALVLSILILFIAATIIGNLL
IVCAVLRFRQLQTRTNAVTTSLAVADLMVGAVIIPCSMTHEVYRCWFFGQ
TFCRIHYFMDYWFTNASILHLGCIAFDRYVAICDPLRYQQRVTNHTVVLM
LLMCWLCSALFSAPILISLSDVLSNGVMDRTSCPDECVFIVNLGLTFLIG
ICPYFLSLFILSLAYAKIFRVARVQASQIHAAGKHGADSSSSASIVGDAN
SKRTWLAMKREHNAAKTLGMIIGFFLLSWLPFYVISVVDVIIDYQTNAVL
RRTVTWVGYFSSAVNPVLYASFNRPFRNAFRDIVSCRAFAVGARNKDLFG
S
>17440.TAAR360
MNHTSAPSTRNPCVTFRSFNCTGPSLPENYRALLLAILAFFTLATILGNL
LIISSIAFFRQLQSFPNVLALSLAFSDFLVGLVIMPLAVTKVIYNCWFYA
RLYCNVHYFLDFTFTNCSILHLCSIALNRYVAITDPLRYESRVTRRTLVV
MLVTCWLGSAVSSSPILLSLSPTLSVGTIKRISCPDDCVFDINIGIMVVI
GYCPYFASLVVIVCIYGKIYRIARAQVTKIRAQQGGGAGGGAGAGGGGGP
RTDKDNAEALLKLRTMKREHSATKTLGVIIGFFLISWLPYYVIVLASLAL
ADTLLAYRVALWIGYISSAFNPILYAAFNRPFRNAFRLMFRLKVFGEGAR
DTDLSGRLK
>7446.TAAR346
MAQSVLKLNLTNLTNVSSNSCVLNAFQLLCPPPEMSYASSVLVQTALVIC
IVAIAVGNTLVIASIAYFRELQSRMNVFTLSLALADFLVGVLIMPFSMLK
TVHNCWFFGRWFCKIHTSLDYIFSTASILHLSCIAYDRYNAICHPLCYTQ
RVNRAKVVVMLGGCWVAPVIYVAPIMLGWNIIGIEEVVASMTCPDSCVMF
KNTTFVLLDTVCAFMVPMSIMGVAYGKIYKVARDQSRRVHSQHQQQVDGN
ALKREHNATKTLGLIMGACCVCWLPYCVVSLVDVFVHFQTSGVVWSVVAW
LGYINSGFNPVLYGLFNRPFRRAFAIVLSKRIFTSDTRNVDLFRED
>7446.TAAR346b
MAQSVLKLNLTNLTNVSSNSCVLNAFQLLCPPPEMSYASSVLVQTALVIC
IVAIAVGNTLVIASIAYFRELQSRMNVFTLSLALADFLVGVLIMPFSMLK
TVHNCWFFGRWFCKIHTSLDYIFSTASILHLSCIAYDRYNAICHPLCYTQ
RVNRAKVVVMLGGCWVAPVIYVAPIMLGWNIIGIEEVVASMTCPDSCVMF
KNTTFVLLDTVCAFMVPMSIMGVAYGKIYKVARDQSRRVHSQHQQQVDGN
ALKREYNATKTLGLIMGACCVCWLPYCVVSLVDVFVHFQTSGVVWSVVAW
LGYINSGFNPVLYGLFNRPFRRAFAIVLSKRIFTSDTRNVDLFRED
>6425.OR330a
MATNASSDLSLFTPDLILMVTPFREPPSVKFAVFFFTLAMFTAALVGNCL
LSLVILRDHQLHKAMYVLMAALSLTDIISALSILPRFMQNVASFNYISLR
ECMAQMFFLHLAIRMQSFTLTIMSVDRYLAIGYPLRYHSLMSCRTAVVAF
MVATASCVLMCLGNVGVVVPLNYCKPPVIVAPYCDYLVVLFLSCGDLSGA
VAYVQATLAITMVLPVLVIVLTYVLILYECRKPGLRRGQRKALKTCGTHF
LVVAVFFAAIFFSFASGLSFLNSLPRPLRYTLQTAQYVFPPALNPVIYGL
RTAEIRRSFIRQFRRKVVDGKSESLGNAGD
>6425.OR330b
MATHASSNVSLVMTDLILMATPFREPPGIKFAVFFFTLAMFTAALVGNCL
LSLVILRDHQLHKAMYVLMAALSLTDIISALSILPRFMQNVASFNYISLR
ECMAQMFFLHLAIRMQSFTLTIMSVDRYLAIGYPLRYHSLMSCRTAFVAF
MATMASCVLMCLGNFSVVVPLNYCKPPVIVAPYCDYLVVLFLSCGDVSGP
VAYAQATLVIIMVLPACMIVLMYALILYECRKPGLRSGQRKALKTCGTHF
LVVSIFFSAIFFSYASGFSFLDSLPRPLHYTLQMAQYVFPPVLNPVIYGL
RTAEIRRSFTRQFRRKVVDGHAGSSGNAGH
>6425.330c
MATNASSDLSLFTPDLILMVTPFREPPSIKFAVFFFTLAMFTAAIVGNCL
LSLVILRDHQLHKAMYVLMAALSLTDIMSVLSILPRFMQNVASFNYISLR
ECMAQMFFLHLAIRMQSFTLTIMSVDRYLAIGYPLSYHSLMSSRKAIGTF
VVATAAAVATCLGNVGFVVPLNLCKPPVIVAPYCDYLVVLFLSCGDLSGP
RAYIQAALAITMVLPACAIVLTYALILYECRKPGLRSGQRKALKTCGTHF
LVVSVFFAAIFFSFASGFSFLESLPRPLRYALQTAQYVFPPALNPVIYGL
RTAEIRRSFSRRFRGKVVDGKAERLGGVVH
>14409.TAAR352
MPNHSDHAASSTCVSFNHLNCTGPSLPPLSRHLVLALLLIFIAATILGNL
LIIAAIASFRQLQTRANALALSLAVSDLLVGILCMPSSTLKTIYNCWFFP
DVLCHWHFFADYMFTTASVLHVTCIAFDRYVAISDPLRYAARVTPRTLVA
MLAFCWLGSALVSSPILLSLSDHEALSGPTIHRILCPNDCFFYISIGTML
VIGMGPYFASMLVVVAVYARIYAVARGQARRIAASASGSQVRGHAEEAAN
SATVKNLKREHNATKTLGAIICSFLLSWLPFYIITIVSMFVNDMFLSYRV
TLWLGYISSIVNPFLYALLNRQFRSAFRTLLSVKVFSVLGSRGDDFMGVK
KS
>5267.TAAR362
MKKNPLEEPFKTITLPYIAGITKKISKILNKHKIQVRFNTLHKIRDLVPS
VKDVIPDIQYPGVYKLSCLCGSSYIGETKRHISDRIREHKADLKHADLLV
GLVVMPFSMMRTVHSCWFYGKLFCKLHCSLDYIFSTVSILHLSCVAFDRY
VAICDPLHYTSRVTNNTVAFMLILCWTCPLVYFAPFLLSWNIIGIEEMVQ
SRICADTCAIVKNVWFAYVDTCCAFITPMAIMITTYVKIYRVARRQARQV
SAASVALQLNRDERQNQWALMKREHNATKTLGIIMGGFLFFWLPNFVASL
IDPVNDFQTDPLVWNIVVWLGYINSTINPLLYASFNRPFRKAFKIMFSLE
ITHLSTRNKDL
>2594.TAAR358
MAENSSSSSSSNSGSGAEGSSECVVSYYGLNCTQMDFSKSESALIVGIMS
FFITVTIISNLLIISAVVFFRQLQTRANALALSLAVSDLLVGVVIMPLAM
VKSVYKCWFYARWLCNVQFFWDYWFTTASVLHLSCIAYDRYVAICDPLRY
AQRVTRRTLTFMLLFCWIASALLSTPILLSMSPTLSKGRIETVGCPDDCR
FLISVGILFTIGMWPYFTSVLLIMLMYGRIYRVARGQARKIAAMDRTSSG
LGGGEEAGRVAASRWASMRREHSATKTLGAIIAAFIISWLPFYIIAVIFT
MDESVLLAYKVAVWIGYMNSAINPILYATFNKQFRHAFKEILTLNVFLSP
ADRNKEMQ
>2594.TAAR340
MENTTSTSASKCVVSYYGLNCTKMDFSKSETALIVGIMSFFIATTILSNL
LIISAVAFFRQLQTRTNTLALSLAVSDLLVGVVIMPLAMIKSVYKCWFYV
QWFCNVQFFCDYWFTTASVLHLSCIAYDRYVAICDPLRYAQRVTRRTLTF
MLLFCWIASAIISTPILLSMSPTLAKGRIEMVGCPNDCRFLISVGILFTI
GMVPYFTSVLLIMLMYGRIYHVARSQARKIGTQSHGLPGVSSEATSRWAN
MKREHNATKTLGSIIAAFIISWLPFYILAIVFTMYEDIFLPYKISFWIGY
MNSTINPILYAVFNKQFRHAFKTMLSFKVFSSTARDKEMN
>2594.TAAR349
MQNTSSTPHVQTECVIFADFNCTGPTQVREVRLVLLVVFAIFITATILGN
LLIITAIASFTKLQTHANFLALSLAVSDLLVGVFIMPLSMMKTVYDCWFY
ASVLCNAHYFLDYTLTTATILHITCIAYDRYVAICDPLRYPTRVTVRTIA
ALLVLCWLGAAIFSSPILLSFSPTLSRGNIERVSCPDDCVFSVSFGILVT
IGMGPYFASVHVVLLMYAVIYRVARRQSRKVAAEAASSSAVDSSAVKNMK
REHSAAKTLGAIIGTFMLSWLPYYVVAMISFTVDGLFIPYRVAMWIGYCS
SAINPLLYASFNRSFRTAFRDIFRLRVFSAVVRRDAGLSERSHGQATTR

>9755.TAAR355a
MDNSTTGSPCSLHYEYYNCTGPSLSEEDRALTLAIIIFFIIATILGNLLI
IVAIAFFRQLQTHANTLALSLAVSDLLIGLLIMPFSMMHAVYECWFYASF
FCHLHYFLDYTLTTSSIIHLGCIAYDRYVAICDPLRYPTRVTDRTVAVML
ALCWIGAAIFTTPTLLSLSPTLSRGTIERGGCPDSCMFTVDLGLHFAYGM
CPYFLSMFIILLIYSKIYRVARRQARRVTAGVPIHAQRVEVANGASSGGG
RDGDEAAKRWKSTMKREHNAAKTLGSIIGCFMLSWLPYYILVIVFPFYKN
TSTAYEVVCWIGYISSTVNPILYASINRPFRTAFGRILRLDFFSAEARHL
ELSKH
>9755.TAAR355b
MDNSTTGSLCSLHYENYNCTGPSLSEEDRILTLAIIIFFIIATILGNLLI
IVAIAFFRQLQTHANILALSLAVSDFFIGLLIMPFRMMHAVYQCWFYASF
FCHLHYFLDYTLTTSSIIHLSCIAYDRYVAICDPLRYPTRVTDRTVAVML
ALCWIGAAIFTTPALLSLSPTLSRGTIERGGCPDNCMFIVNLGLHFAYGM
CPYFLSMFIILLIYSKIYRVARRQARRVTADVPMEAQRTEVANGGSSGGS
GGGDEAAKRWKSTMKREHNAAKTLGSIIGCFMLSWLPYDILVIIFPFYKN
TSVAYEVVCWIGYISSTVNPILYASINRPFRMAFGRILRLDFFSAEARHL
ELSKH
>3721.TAAR351
MNESGSIDSSRRCVWTFHQVSCTSSDLSAAERATLLAILLSISAITIAGN
ILTIASILYFRQLQTRPNVLTLSLAVADLLVGLLIMPFNAMSSMHNCLFY
GRVSCRVHTWLDYIFCTSSIVHLSCISFDRYVAISDPLRYSDSVTHAALA
AMLALSWFSFPIDGLVFMMQWNLVGLEEETRRSCPDDCEVILNLPYAVAI
TTCAFVLTMLLMALAYDRIYRLARVQSREINSLGAQVQKASSDGECLSKW
NAMKRDHNATITLGIIIGIFIVIWMPYFVVSATEPMVGYQAGPVAWEVIN
WFTYLNSMANPILFAAFNMSYRWAFRLLVMCSAFRPGIRGVDLFNFMERP
A
>3721.TAAR365
METLNESIRNSSLLCVEAFHNFHCTYNDVSEAERAILIAIIIPAIAITIF
GNLLTVVSILYFRQLQTRTNVLTLFLAVADLLVGLLIMPFSAMRSVYNCW
FYGWTFCKIHSWFDYTLCTLSVLLLSCISFDRYVAISDPLRYHQRITNRT
CALMLLFCWLCLPFYGLVFMLEWNLVGLEEELAQICPDDCPVLLNLPFAM
ANTIFGCVVPMILMTLAYGRIYQLARQQARKITSTAMGSNVDSARSSLRR
EHSATITMGIIVGVFISLWMPYFVVSTTESIFGYQASSLAWEFINWFTYI
NSTVNPILFAAFNRPFRNAFYLILSGRIFSSSYRGVDLFNVQHGSKVNQG
AKRCVSTLISKESDR
>28657.TAAR352
MLQETVHKVVTCNVSFYNLNCTLSELTQPERVALICVFTIIITITVVGNI
LTIVSILYFRQLQTRTNVLALSLALADFLVGCLIMPFSVMRTAYSCWFYG
QLMCRIHTWLDYTFTTCSIFNLACISIDRYVAISDPLRYNQRVTCRTLVV
MLTICWSNIIPYGVSYMLKLNIKGIESVVAAKSCPDNCAVFMNVPFGLAN
SMGAYMLPMLFIMAAYSRIYMMARNQAKKISSLGDQVRASNTSDLTMQSR
WNAMKRDHNATKTLGMIMVVLFIVWLPFIVVVAMEPVIGYKMDPTVWDVA
NWFTYFNSTMNPILFASFNNSFRSAFYLIMSGKILRGSYRGTDLFNFKRS
EK
>15153.TAAR369
MSPPPDVPTLLPPRNQTTDDNRSATATAATAAATSMSPSERLVALSVMTT
LIACTIAGNLMVMAFIAYFRHLQTRTNALALSLALADFLVGLLIMPYSTM
RSVDRCWPYGGGVFCRVHTWLDFSLTTSSVVHLCCISYDRYVAVADPLRY
PQRVTRRAVALLLLCCWLSVPVYSWPIMSGWYSVGVPDGPGAFPGCREVC
PVSVNATFGLANMLCAYAAPMLLMSLTYAKIYRLARAQARKIDAATAGLR
RLGPADGAADDGDGGRWKAAMRREHNATKTLGVIAGVFVLCWVPYFVLSA
SDSLLDDATRRAAADISNWLTYVNSTLNPVLVVALNRSFRNAFRATVACR
VFAPGFRTADLFNYDGSER
>15153.TAAR353
MYNNTSNPCAALYHGYNCTGPSLPPTNLCAVVVLLSSFIAATVLGNLLII
CSIAFFKQLQTFPTTLALSLALSDFLVGLVIMPFAVMKTAYRCWFCASAF
CNAHHFLDYMFTNSSIFHITCIAFERYVAISDPLRYRARVTRKTMAAMLL
LCWLGSALFSSPSLVSLMSKSASGGLIQRVRCPNDCVFSVYIGIQAVIGI
SPYFISLVVIVLVYGRIYSIARRQAQKINSEGSRRRGQDAAAASAACTDA
LHKWKAMRREHNATKTLGVIIFFFLLSWLPYNVTVIVFEFVAYASDVYQV
TLWIGYISSAFNPILYACFNRPFRTAFHRILRLKVFTLADRDFAFSTAQD
GGH
>15712.TAAR345
MANLTDTHASAGCILYMDAFNCTGPTMPLPARSASLAVISLFVVTTVLGN
LLIISTIAFFKQLQTSTNVLALSLAVTDFLIGLIIMPMAMTKEMFNCWFY
GDVFCNVHFFIDYMLTNCSMLHLGSIALQRYVAISDPLHYATRMTRRSLA
AIIGFCWLGSAVFSSPILLSFSSALSEQTVARKSCADNCLFYVHMGIMFV
VGYCPYFASLLVIVCVYAKIYRIARNQMRKIRLVACKVEETTLQVIKREH
NATKTLGVIIFFFLVSWLPYYLIVLSSMAVKNTMSVYRVALWAGYISSAF
NPLLYASFNLHFRNAFKMMLSCKIFAPGARHTNLNYLNKATNDHN
>1853.TAAR349a
MTYSSSNNTTGHCVELFENQICSKPKLSYEDRIVAMAVLSFFISATIFGN
CLIITAIAFFRQLQTNTNALALSLAVSDLLVGAIIMPFSVNRSVYQCWFH
GRVFCKVHFFLDYAICNASILCLGCIAFDRHVAICDPLRYAQRVTRGTLA
SMIVLIWVGAALLSAPILLSLSETWAKGIIEITGCPDGCHFAVHVILTLV
VGILPYFIIMLLMLLVYGRIYGVARRQSRQINNSRGSRASDADSRSKWVA
MRREHSATLTLGMIVGFYLVSWLPYFTASVLEMAFGISTSALVWATVTWF
GYANSVVNPILYATFNRPFRTAFRIIFSSEMFAPGARGADLHGLKVAGG

>1853.TAAR349b
MTYTSSNNTTGHCVESFENLICSKPKLSDKDRIAAMAVLSFLISATIFGN
CLIITTIAFFRQLQTNTNTLALSLAVSDLLVGAIVMPFSASRSIHQCWFH
GRTFCRVHYYLDYTFCNASILCLGCIAFDRHVAICDPLRYAQRVTRGTLA
SMLALIWVGAALLSAPTLVSLDEAWARGLMEIAGCPDGCHFAVHVGLTLV
VGILPYFIIMLLMLLVYGRIYGVARRQSRQINNSRGSRASDADSRSKWVA
MRREHSATLTLGMIVGFYLVSWLPYFTASVLEMAFGVTASALVWATVIWF
GYANSVVNPILYATFNRPFRTAFRIIFSSELFAPGARDADLHGLKVTGG

>6636.TAAR354
MDNSTTGSPCSLHYEYYNCTGPSLSEEERTLTLAIIIFFIIATILGNLLI
IVAIGFFRQLQTHANILALSLAVSDLLIGLLIMPFSMMHAVYECWFYASF
FCHLHYFLDYTLTTSSTIHLGCIAYDRYVAICDPLRYPTRVTDRTVAVML
ALCWLGAAILTTPTLFSLSPTLSRGTIERGGCPDSCMFTVDVGLHFAYGM
CPYFLAMFIILLIYARIYRVARRQARRVTAGMPIHSQRGEVANGGSSGGS
DGDEAARRWKLTMKREHNAAKTLGSIIACFMLSWLPYDIMVMVFPFYKNT
SAVYEVMSWIGYISSTINPILYASINRPFRIAFGRILYLDVFSSEARHLE
LFQH
>17331.TAAR351
MDNSSLASSPSCVISFSNLNCTPTSLNSKHDRAVAVFTISLFIAVTILSN
LLIVSAVALFRQLQTRANALALSLAVSDLLVGVVIMPLSLTKSVYKCWFY
APLLCHVHFFCDYWFTTASVLHLSCIAYDRYVAICDPLRYQQRINRRTLV
FMLLFCWLCSALLSTPILLSLSPTLSQGTIAKNGCPDDCRFFISVGILFA
IGMWPYFTSVLLVVLMYGRIYRVARGQARKIAALSRASSGLGGGEEAGRA
AASRWASMRREHSAAKTLGAIIAAFIISWLPYYIIAIVLTVDESVILPYK
VSVWFGYMNSAINPILYATFNKQFRRAFKAILTFNTFPSRAADDEMSSTK
N
>22166.TAAR355
MNSSLALGLMDGDPDRNASNVEPLICLIRDSGLRCRPARMSARIANIIFI
VMIVTTVLNVLGNMTIIMAISYFRQLQVLPNTFTFSLAVADIMVGVVVMP
FYTTQGVYDCWFYGQLFCKVHHFLDAFMCTASTWHLCCIAYERYLAICDP
MHYRERFTWKTSALLLATAWLGSVFYVVPVMLGWIVIGIEDMMASRTCPN
NCIFYMNKAFSSCGAFFTFMVPMTVMTLAYAKIYRVARKQARSISIQQKG
SQGKSGFNKQQWAAMKREHNATKTVSIILGVFIFCYAPFFYTIVKDPWID
FRTNSFTWDMVNWFGHVNSAINPYLYGGFNRAFRNAIRIMFSRKFWQPGS
RSAEL
>38630.TAAR335
MANTTKTLQCIDYHGYNCSGPSLPEKSQPIILIIISFFIVVTILSNLLII
SSVIIFRQLQTHTNILAMSLAVSDFSLGSMVMPLRMMGTVYNCWYYDYSF
CNVLYFVDYTLCTSSIFHLSCIAYDRYVAICDPLRYAQRVTKRAIVAMLL
ISWLGAALFTSPSLLSFSPQLAPGAIEREGCPDDCLFSVDVSLHFFYGAC
PYFITMLVIMAVYARIYHVARRQARQIKAATTKVQSQGQQRVSSMRREHN
ATVTLGSIIAAFFLSWLPFYIIVLVFPFVSNFDVEYEVATWMGYISSAVN
PLLYASFNRQFRGAFRKILSLRIFRAGERNFRLSE
>5164:OR410
MENRSSVLHLATFEAPYPVEVLIFSLCLAMYLTITAANLMVLVTVAVSTD
LHKPMHIFLCNLAIGDIIISTGGLPKQLQVLLTGNREILYVSCVAQMFTI
HISALNEIFTLAIMSVDRYVAICYPLHYHTKITAKRSIFTALLSWLMAAV
AVSILVILQFSLQLSEKNRQIQGIVCDNMGLLKLAVGDTSKMDVVSSSMV
ATFVVFPLCVVAYTYVRIFIECNNSSSAFRSKALHTFGTHFMALAVFFTS
VFLDILLPRFVKDADSEGVNLRCAAQLVFLLSPIANVLIYCLRTLELRLA
INTQFNKILRKAVVKSRVVLHSYAPISKSTNTQLTSLVKYGEPIQYSGLS
ASSRLTNWLHIHPNPLSYSNGSQPSPLGSTLFPAYSHSTISSSHFKCPAS
RLITVEAFFR
>3267.OR408
MGKSAGCCSTHQAARNLPSRLKAHGHVVPKTHINQQIPRASLICSQFKQP
KARCSSRSKALMENRSSVLYLATFEAPYPVQVLIFSLCLAMYLTIIAANM
LVILMVAVSTDLHKPMHIFLCNLAIGDIIGSTSGFPKQLHILLTGNREIL
YVSCVAQMFTDHIFILNEVFTLAVMSVDRYLAICYPLHYHTKVTAKRSIF
TALLSWLIAMGTVSVQVIIILQVKLKENDRQIQGIACDNMGISKLAVGDA
SKVESYGISIIVMCIGVPLCVIAYTYVRIIVVCKRSSSSEFRTKALYTFG
THFMALAILFTSIFLNVLVPRFVKDENNEGTRNLRSVIQLVFFLIPAANV
LIYCVRMSELRIAIDKRFKKISPIDGLGDAGLAEGTVPDLPGRGDIVQNI
CRNTGSCC
>3267.OR361
MDNKSSVLYLATFEAPYPVQVLILSLCLTMYLTITAANLLVLVTVAVSTD
LHKPMHIFLCNLVIGDIIGSTSGVPKQLQVLLTSNREILYVSCVAQMFTL
HIFAMNEIFTLAMMSVDRYLAICYPLHYHTKVTLKRSIFLSLLSWLIAIV
AVGVQVILILQVKLKENYRQIQGIFCDNMGISKLAIDDTSKVESYGISMI
AMYIISPFCVIAYTYIRILVECKNSSSSEFRGKALHTFGTHFMALAVFFT
SVFSDILLPRFVKDVDSEGARNFRSAAQLVFLLSPVANVLIYCLRTTELR
LTISTHFKKILPKKNTNSNWYRPNIQTLKAKPLHENYEIGMQVATSSPIA
KSSQDSPKKEY
>3267.OR325
MENSSSVVYLATFQAPYLVKVVIFSLCVPLFVITVVGNLLVLVTVAASRN
LHKPMHIFLCNLVVSDAIGCTSSVPKQLHVILTGDTQIFYSSCIVQMFWI
HFFSISEIFTLTAMAYDRYLAVCCPLRYHAIITNRRAVIATIVICTLAAV
IAGSQTILIIPLKLKDKDREVDGIHCDNMGILKLSASDTRINESYGSALI
VVDVVALGIIGYTYFKIIVECKKSRLNQARNKSIETLITHFLALSIFFVA
IFVAILVPRFIKKTEDSASRNIKSASQLAVFVVPIANVTIYLFRTKALKK
AIVFHCHRLMLVFHLRLHKVQAVEE
>31001.OR369
MKNVPDGRRSASESARCGGRLCDIVLPCVAGPSEMESNRSAYNETTPSNG
LIYMACPFRDPESSRPQVFASFLVIYATAVVANLLLCLVIYREETLHKPM
FILLANLAAGDLIGSTTTLPRIMNDLMFSNYISVPACFTQMFFLHFYIGF
ECFVLTSMAVDRYLAICHPLRYHSLMSNTRAAMLSLVMVLVIALLVFGLV
GLTVRLTFCKPRVVFMPHCDHMSFVKMACDDTSANNVYGIFITVLIMGFG
LALIVMSYACILYECSKSSVRNSQQKAIYTCVTHLFVLVIFYSSTMLQIV
QHRLAQYNVVSDEVRAYLIVLFYIVPPPANPIIYGLRTAEIRHGIVKLFR
RKIEPAMSSTPADLGRAAR
>20458.OR324
MEENLSTNTSPPSFTSILMATPFREPASFRHFAFIIILLVYLVTVVGNLL
LCLVIYRESNLHKPMYVLMALLSVTDVVETTNSLPRIMTNLMSYNNVSLS
ECMTQMFFLHVTIRMQGYVLALMSVDRFIAIGQPLRYHSFVSNARVTKAF
LAIVAFSVVPGVGYVGMVLRLSFCRPLVTFAPNCDFMVLTNLACSDVYYN
IVYVYANVFVAIILPLLVVALAYCLILFEFRKRSLRQNQRAFQTCMTHLV
IICIYFGSILFTIGSGLQFFSGIVREVRVPLQSLQYVIPPVLNPIVYGLR
TDAIRRGVLKMVRQKISMAKAELP
>2407.OR367
MERIFLLTVGMSSDINRVKPFNLNIPCAVQGRRKHTRTQMENSSSFFYLA
TFETSHEVILLIFSMCLPLYVITVLVNLLVLVVVATSAELHKPMYIFLCN
LAVGDIIGSTSVVPKQLHIFLTRDKHILRVFCFAQMFWVNCFVSNEFFTL
AAMSFDRYVAICSPLHYHTIVTTKRSLLASLLIWTVSVAIEIVINVLLKR
LEFSEADEHVQGMFCDHAGILRLATSNTGVNEAYGTWVIASTVALPLCAI
ACSYYKIIQQCIRMKSSDFNRKTFYTLVTHFSALAACFSAVFICTLVPRI
VKDFQSDFVRNLRCAVQISIFLVPIANVLIYVFRTKELRKATTRHFHKFV
PNVNARFGSHKVWTDGE
>2407.OR326
MDNGSSLFLLSTFELPSAIQVLIFLPTYMAAVLTNLLLIATVALCAELHK
PMYVFLCNLAVGDIIGCTSFVPMQLHILLTGDRHIPFTSCIMQMFWINVF
VSNEFLTLAVMALDRYVAICYPLRYHAIVTMKRSFAVLLLTWTMCVAIQL
VIHLLIMRLTVWVPICQLQGMFCDHGGLLKLSVSNTRVNEVCGLAGVVLT
VVAPLCMMAFTYWGILRQCVKMSSKDFNRKALYTLITHFSVLTICSLVVF
TLVLVPRLVGDSRSAFVRTVTLSVQFPVIVVPIANVLIYFFRTKELRKAS
VKYCQKLFPGSVACFTSHKVCIIED
>1268.OR328
MESNDSFIMLATFEAPYSVQLCAFGLFLPLFVVTIVANVAVLATVAARVD
LHKPMYMFLCSLVVADLISSVSTMPKQLQMLLTGDNRILRTACMAQMFWI
NVFVIMQVLTLAAMAFDRYVAICFPLHYHTIVTGKRAIIIIFSLWSLTIS
AFVPVTILFAPLKLKDSDRQMQGILCDNIGFARVSAGDTRIHEAYGSGII
VVLIALPLSVISFTYFRILLECKRTHSNDFKNKALYTLFTHFLLLMLFFI
PLFLSVLVPRLVKDFYSAQVRNIRCSAQYTSFLMPLSNVTIYFFRTKELR
KEAVNWFHKIIPRALSNSKLKKVSVRVE
>10796.OR320
MESNDSQVILLGTLEAAYSLRALAFSLLLLIFVITILSSLLVLGTVTVST
ELHRPMYAFMCNLILVDIIGCTASLPQQLGIFLTGDKRISRASCIAQMFW
INVFAIVESLTLTAMSLDRYVAVCYPLHYHTVVTAKRTMIILTTVWVIAV
AELLPLTILVMQLTLKEANRDMPGIFCDYIGFARLSINDTRVQETYSSVM
MAVLFGLPLCLIAYTYVMILYEFKRTQLSDSKTKALHTFLTHVFLLAAFF
IAVFITILVPRIVKDFQTVQARNIRCLSQIITFFVPIANITIYFFRTKEL
RKEATMCFKKVVTAVSGSSR
>18815.OR435
MESTNLSANALDATNATSDLILMATLFRDPPAARYSAFAALLLVYAFTVA
ANATLGLVICLEANLHRPMYVLMALLALTDVLETTNALPRIMANLVSSSN
YVPMPECIAQMFFYHIAIRVQSFILTAMSVDRYVAIVHPLRYHSIMSNAL
VLKVFLASVALAALPIIGYVSVVVRLNFCRVKVTYSPNCDIMMISNLSCS
DLYPNVFYTYANIITGIALPLLLVVAMYGLVFADLRRRRGGSSQQRHRKA
VHTCVTHLFNVAVFFSSIVFTFINGLNLYTIPRDVRFPLQSLQYVVPPAL
NPVVYGLRTAEIRRAFVRLVTRRVAPAASAK
>14563.OR381
MDTNSTEIYQPAPPGVFIVMDHFEGHEKMKPVAFVALLVIYAVAVLGNLL
LFVSIAHESQLHKPMYIFIASLSLNSMCASTITLPQIMHNLLSSGYIPIT
NCIAQMFFLHVTSMSECFILTFMAVDRFFAICHPLRYSMLITSRKAMLMC
IFSAVISVLLLAGDLILISRLTFCRPRIIVMPNCDCLSLSNIGCEDITIN
IIYSSIITGIGSITSVCTILYTYSRILYDCQNSSLRKSQKKAIYTCITHF
FVLSIFYVFLLFMIFHQRLKHQEVIPALMRSAFSSFYYIFPPVLNPIIYG
LRMVEIRQSLAKVFHGNSVAALKLQSC
>5625.OR340
MELNVTEAMQMTPPGMILMTGLLREPESTRPLVFTFVFVIYALSIIGNTL
LVLAIFREEELHKPMYIFMCGLSTNAIVVSTTALPRIMYDLVFTNIISFP
ACVVQMTFIHLTSVFECFILAAMAADRYVAICKPLHYNSIFTSVFAIKIC
FVFVVISSIMLSGEIILASLIKLCNKPRIVWMPNCDFMSLTKMSCADVTI
NIIYGYVLTAISAVASLVIIVFSYICILYDCQKSTQRRSQHKAISTCVTH
FFVLIMFYVFVVFMVMHHRIEHSTLIPIAVRSTLSSLYYIIPPVLNPIIY
GLPHHILLADRATIPADPPVPATSTMRHSDPFYATRNDEN
>19079.OR329
MENSNKTFILLGTFETSYGVRALAVSLLLLTFVVTVTANLLVMVIVAVST
DLHKPMYAFVCNLVVADLIGCSVSLPQQLHILLTGDNRIPRSSCTAQMFW
INVFICMECLTLAIMSFDRYVAICHPLHYHAIVTGKRTLLAILTAWGLVT
AALAPLTILVTSLTLKGDGRQMPGIFCDYSGFVRLSVGDTRVYETYILAV
VVTLYALPLCVIGHTYARIIIECKRTRSSDFKHKAVHTLLTHFFLLSVFF
GSLLIAVLVPRLVRDSQSVQARNIRCVAEFVSFILPIANVSIYFFRTKEL
RKVAKSRLKKMIPKAFSNLRLRKVWATVN
>76346.OR345
MEDGPGPNVSAPLLAAAAAAATDLIHIQMVFREPPTIRRSVFAFLLLVYA
LTLAGNSLLCLAIARDRRLHKPMHLLVAALAVTDLVENTNALPRTMYDLV
GDSPRISAPWCIAKMFAYHVSFRVHGYILAAMAADRYLAVCRPLAYRGAA
SNAVALRALAFAVALAAAQGLGYVAIAVNLDLCKPRSLITSTCDFLALRV
LSCNHVALGQAYTYAMSVAGIALPLCAIAAFYALVLHECRKPALRRGRNK
ALRTCGTHLVVAAIYFGAILATFASGAGGGTPSSAASPELSVSLQSLQFV
LPPVLNPIVYGLRTAEVKESLVRFLRSRVRPAKPLAPLQEDTRIG
>107483.OR345
MEDGPGPNVSAPLLAAAAAAATDLIHIQMVFREPPTVRRSVFAFLLLVYA
LTLAGNSLLCLAIARDRRLHKPMHLLVAALAVTDLVENTNALPRTMYDLV
GDSPRISAPWCIAKMFAYHVSFRVHGYILAAMAAERYLAVCRPLAYRGAA
SNAVALRALAFAVALAAAQSLGNVAIAVDLDLCKPRSLITSTCDFLALRV
LSCNHVALGQAYTYAMSVAGIALPLCAIAAFYALVLHECRKPALRRGRNK
ALRTCGTHLVVAAIYFGAILATVASGTGGGTPSSAASPELSVSLQSLQFV
LPPVLNPIVYGLRTAEVKESLVRFLRSRFRPAKPLTPLREDTRIG
>23305.OR344
MEDGPGPNVSAPLLAAAAAATDLIHIQMVFREPPTVRRSVFAFLLLVYAL
TLAGNSLLCLAIARDRRLHKPMHLLVAALAVTDLVENTNALPRTMYDLVG
DSPRISAPWCIAKMFAYHVSFRVHGYILAAMAAERYLAVCRPLAYRGAAS
NAVALRALAFAVALAAAQSLGNVAIAVDLDLCKPRSLITSTCDFLALRVL
SCNHVALGQAYTYAMSVAGIALPLCAIAAFYALVLHECRKPALRRGRNKA
LRTCGTHLVVAAIYFGAILATVASGTGGGTPSSAASPELSVSLQSLQFVL
PPVLNPIVYGLRTAEVKESLVRFLRSRVRPAKPLAPLREDTRIG
>7812.OR322
MELNVTEAMQMTPPGMIFMTGLLREPESTRPLVFTFVFVIYALTLIANIL
LVLATFREEELHKPMYIFMCALFMNGIVVSTNTLPRIMYDLVSTNIISFP
GCVIQMSFIHTTSLFECFILAAMAADRYVAICKPLHYSSILTSVLAVKIC
FVLVVISSLMLSGEMVLASLIQLCSKPRIVWMPSCDFMSLTKMSCEDVTI
NIIYGYVITAVTVFVSLGIIVFSYVRILYDCHKSNQRKSQRKAVSTCVTH
FLVLITFYVFFLFMVLHHRIPSSTVIPITIRSTLSSLYYIFPPVLNPIIY
GLRTAEIRQSLVKMLKYKVESI
>10366.OR307
MILMTGLLREPANTRPLVFAFIFLMYALSVLGSLCLTLAIAREAQLRKPM
YVFLCGLALNGVVMTTATQPRILYDLVSVNVISFAGCVAQMSVLHFATIV
EGFILAAMAVDRYLAICRPLHYGSLLNGVVAAKLCMLLMALAALFVSGEV
ILGSVVKLCTKPRVVSMPSCDFMSLTKMSCEDTSANVAYGYFLIAVPAVG
SLGIIVLSYVGILYECKRSSRRGGQHKAIRTCVTHFCVLCISYVFVIFMV
LQHRISNSNAIPITARSILSSLYYIFPPALNPIIYGLRTSEIRQSLSKLL
HHKVIST
>5577.OR323
MDNGSDVVYLATFEAPHGVQLLIFSLCLPMFILTVVANLLVLATVMACAH
LRKPMNIFLCNLMVADVIACASSVPRQLHILLTGDGRVAYTSCVVQMFWV
HFFVHSEVLTLAAMSVDRYVAICRPLRYHAIVTARRAVVATLTTNVAVVA
AVSVATALVVPLKFARDDQQIQGIYCDSMGISRLSISDTRINDLYGLALT
AVFIGVPLCAIGITYFKIILELKRSSGDFRKKSASTLTTHFLVLAVVFTS
LFVTILLPRLVKDFHGPQVRNARCASQFAIFIIPIANVTIYVFRTRELRE
AMLRCFKQSLPKAHVHTECSGRT
>922.OR354
MSTVLLDLVSNAADKQLRVMDNGSSSSSSSIALNILDISREASWLIFSAL
HLCFLFILVSNIVILIAVVLSPELHKPMHMFLCYLAVADIVGSATIIPKQ
LQILASGCSDISYVGCMGQAFCINMFVIAESLSLSFISTDRYLAICKPLH
YHAILPLKRSVYIIILAWLSTVAACVAILVYTLSLQMKDGNRSIDAAFCY
SIYIVNLSVSDTTSTRMLLSACIVMFIGLPPLILMYTFIRVCLEFTKPSS
PALSKKAKETLVTQLLVTSIYFISLLTIIVRGRLIRSSGGGTENKSVNYV
IELSILVPMAVNVIIFGLRITELRKAIANLFQRRFTILPIDVKSKKIGLQ
TRHG
>5673.OR343
MLNITRACATGASSEGPGHLSSSSSNQSGAGVYFASDAVIVVQVTFLLVF
YCCSTALNVLLLAVVLRAEALQWQPRYILLCNLSACDLMFTTTLIPQAIH
SLSRRRYVSPGLMCQTSILVSFGTLFCILLNLSFMALDRYFYICRPMHYM
ATFTSRRTKAMVLGMWTLSLAVSLTYVWLLGQHGSYSEVLSGGVVCEPDI
LEKYTSFPRAPVLFRKCLAGAWLAFAMCALAFSYTRIYRQARLAVEPFNQ
TNERARTTVLLHGAQLSLYLGPLVIKFSLDILLDQGVIQADFFTLLDAIS
LSIMVTIPPCVNPVVYGLRNEEIWRALKAALCRRHQPVMTVAA
>868.OR321
MASLPVNDSLKNETALLPEQIWSTTNHIVYAILLITWLPSFVMLVLMVCL
FDRVTTFTESTKYILFMNLMTSDTLYVLLSGVLMIIRLERVSLIRVLCCI
LINLSTTFQINSTLTITAMALERYLAICQPLRYNQLAHRQSGLQVVAGVC
ILSLSAPTIRFLLCVASGPLFMTEHQLICEINQLDADMPYGEVAVVIRDV
FMYMVFAFAVLSVAISYAMTARAAKKASEKHSSFSKARKTIVLHGIQLGL
CLLPVALPMFYKSAELLHLNAGATLIVRVAFCLVLHVIPRFMSPFLYGSR
DEEIVKHVRKLLGIHSKRVMP
>44993.TAAR325
MSPPPDVPTLLPPRNQTTDNNRSATATAATAAATSMSPSERLVALSVMTT
LIACTIAGNLMVMAFIAYFRHLQTRTNALALSLALADFLVGLLIMPYSTM
RSVDRCWPYGGGVFCRVHTWLDFSLTTSSVVHLCCISYDRYVAVADPLRY
PQRVTRRAVALLLLCCWLSVPVYSWPIMSGWYSVGVPDGPGAFPGCREVC
PVSVNATFGLANMLCAYAAPMLLMSLTYAKIYRLARAQARKIDAATAGLR
RLGPADGAADDGDGGRRKAAMRREHNSTNTLGVMVEVSILCWMPYFHPLA
ATVACRVFAPGFRTADLFNYDGSER
